# Supplementary material for: Presentation matters: Impact of association of amphiphilic LPS with serum carrier proteins on innate immune signaling
Source: PLoS One. 2018 Jun 14;13(6):e0198531. doi: 10.1371/journal.pone.0198531 (PMC6002092; doi:10.1371/journal.pone.0198531)
Supplement: S1 Appendix — Data is organized by sheet and described in the order that sheets are organized. The Time Point Study sheet contains absorbance data for TLR4(+) cells treated with condition 1 and measured at 4 hour intervals over a 24-hr period. The 24-hr Serum TLR4(+) sheet contains absorbance data for TLR4(+) cells that were treated with condition 2 serum that had been pre-incubated with LPS for a 24-hr period prior to exposing the cells. TLR4(+) data contains the cytokine measurements in median fluorescence intensity for the 25-plex studies of conditions 1–3 assessed in IC-21 murine macrophages. Similarly, sheet TLR4(-) contains 25-plex data for 23ScCr cells (wells in blue that are italicized and marked with an asterisk have been eliminated from the analysis due to misplating during the assay). Regression analysis for 25 plex contains the standard curve values for each cytokine as well as the 5 parameter logistic curves derived from the fluorescence values followed by the individual replicates interpolated into Log[pg/mL]. Data for this sheet ends at column BZ and row 91. Sheet “Condition 1 –Stats” contains the results of the ANOVAs as well as the Sidak’s multiple comparisons tests for all of the condition 1 cases analyzed. Data for this sheet ends at column AR and row 85. Sheets Condition 2 –Stats and Condition 3 –Stats are laid out in an identical manner as to the previous Condition 1 –Stats sheets and contain the data and analysis for the respective conditions. LPS CMC sheet contains the raw data for the calculation of the CMC of LPS in PBS. Data for this sheet ends at column P and row 52. HDL-LDL provides the data collected to determine the amounts of the lipoproteins in PBS, de-lipidated human serum, as well as human serum, and the positive control LPS. The next two sheets are labeled “LPS in mouse serum” and “LPS in human serum”. Both of these sheets provide the raw absorbance values and calculations for determining how much LPS is in PBS, the respective serums and the pos [file pone.0198531.s012.xls]

## Sheet: Time Point Study - TLR4(+)
		IL1a	IL1B	IL2	IL4	IL6	IL10	IL12	IL17A	IFNg	TNFa	G CSF	GM CSF
	Plate 1
		IL1a	IL1B	IL2	IL4	IL6	IL10	IL12	IL17A	IFNg	TNFa	G CSF	GM CSF
0 Hours	Condition 1 (No LPS)	0.1428	0.0837	0.0739	0.0599	0.0787	0.0769	0.0702	0.0608	0.0631	0.0678	0.0712	0.1404
0 Hours	Condition 1 (No LPS)	0.171	0.0702	0.0705	0.059	0.0779	0.0782	0.0684	0.0573	0.0626	0.0643	0.0759	0.1389
0 Hours	Condition 1 (No LPS)	0.1495	0.0765	0.065	0.0815	0.0866	0.0768	0.0622	0.067	0.0606	0.0678	0.0933	0.1431
	mean	0.154433	0.0768	0.0698	0.0668	0.0810667	0.0773	0.0669333	0.0617	0.0621	0.0666333	0.0801333	0.1408
	std dev	0.0147331	0.006755	0.0044911	0.0127385	0.00480867	0.000781025	0.00419682	0.00491223	0.00132288	0.00202073	0.0116423	0.00212838
4 Hours	Condition 1 (100 ng/mL LPS)	0.1487	0.0744	0.0694	0.0567	0.1788	0.0706	0.0697	0.0619	0.0608	1.3536	0.2432	0.2362
4 Hours	Condition 1 (100 ng/mL LPS)	0.1535	0.0813	0.0666	0.061	0.1806	0.075	0.0668	0.0644	0.0622	0.6552	0.3101	0.2211
4 Hours	Condition 1 (100 ng/mL LPS)	0.144	0.08	0.0622	0.0604	0.156	0.076	0.0618	0.0641	0.0573	0.8125	0.245	0.2126
	mean	0.148733	0.0785667	0.0660667	0.0593667	0.1718	0.0738667	0.0661	0.0634667	0.0601	0.940433	0.2661	0.2233
	std dev	0.00475009	0.00366652	0.00362951	0.00232881	0.0137128	0.00287286	0.00399625	0.00136504	0.00252389	0.366355	0.0381157	0.0119528
	Negative Control	0.1317	0.0738	0.062	0.0555	0.0722	0.0801	0.0634	0.0588	0.0622	0.0667	0.0624	0.1263
	Positive Control	0.5931	0.4283	0.364	0.3539	0.2362	0.2447	0.3459	0.548	0.153	1.5614	0.3011	1.4471
		IL1a	IL1B	IL2	IL4	IL6	IL10	IL12	IL17A	IFNg	TNFa	G CSF	GM CSF
	Plate 2
		IL1a	IL1B	IL2	IL4	IL6	IL10	IL12	IL17A	IFNg	TNFa	G CSF	GM CSF
8 Hours	Condition 1 (100 ng/mL LPS)	0.1665	0.0866	0.0669	0.0755	2.6836	0.0788	0.071	0.0848	0.0751	3.7778	3.1299	0.7375
8 Hours	Condition 1 (100 ng/mL LPS)	0.1704	0.0803	0.068	0.0661	2.7795	0.0721	0.0726	0.0697	0.0722	3.6728	3.6965	0.726
8 Hours	Condition 1 (100 ng/mL LPS)	0.1473	0.091	0.0702	0.0652	2.3995	0.0728	0.0871	0.0682	0.073	3.8912	3.4374	0.9831
	mean	0.1614	0.0859667	0.0683667	0.0689333	2.62087	0.0745667	0.0769	0.0742333	0.0734333	3.7806	3.42127	0.815533
	std dev	0.0123657	0.00537804	0.00168028	0.00570468	0.197615	0.00368284	0.00886961	0.00918168	0.00149778	0.109227	0.283644	0.145231
12 Hours	Condition 1 (100 ng/mL LPS)	0.2123	0.0823	0.0778	0.0633	3.6061	0.0711	0.0881	0.0678	0.0739	4	3.7619	1.3256
12 Hours	Condition 1 (100 ng/mL LPS)	0.2228	0.0822	0.0757	0.0697	3.6224	0.0757	0.1001	0.0721	0.076	4	3.8462	1.3746
12 Hours	Condition 1 (100 ng/mL LPS)	0.2378	0.0912	0.0652	0.0791	3.0916	0.0705	0.0828	0.0713	0.0686	4	3.985	1.7165
	mean	0.2243	0.0852333	0.0729	0.0707	3.44003	0.0724333	0.0903333	0.0704	0.0728333	4	3.86437	1.47223
	std dev	0.012816	0.00516753	0.00675056	0.00794733	0.301862	0.00284488	0.0088636	0.00228692	0.00381357	0	0.112654	0.212955
	Negative Control	0.1258	0.0919	0.0626	0.0774	0.0976	0.0782	0.0736	0.0827	0.0804	0.0704	0.0773	0.1069
	Positive Control	0.7741	0.55	0.4882	0.5095	0.4156	0.2939	0.5377	0.6791	1.9478	2.2543	0.5735	2.2581
		IL1a	IL1B	IL2	IL4	IL6	IL10	IL12	IL17A	IFNg	TNFa	G CSF	GM CSF
	Plate 3
		IL1a	IL1B	IL2	IL4	IL6	IL10	IL12	IL17A	IFNg	TNFa	G CSF	GM CSF
16 Hours	Condition 1 (100 ng/mL LPS)	0.3153	0.0762	0.0655	0.0669	3.4111	0.083	0.0684	0.0711	0.0784	3.8675	3.7772	0.8981
16 Hours	Condition 1 (100 ng/mL LPS)	0.2996	0.0788	0.0656	0.0599	3.4281	0.0869	0.0667	0.0731	0.0743	3.8484	3.7272	1.4732
16 Hours	Condition 1 (100 ng/mL LPS)	0.2571	0.0826	0.0615	0.0592	3.4806	0.0809	0.065	0.0714	0.0722	3.7463	3.839	1.205
	mean	0.290667	0.0792	0.0642	0.062	3.43993	0.0836	0.0667	0.0718667	0.0749667	3.82073	3.78113	1.1921
	std dev	0.0301109	0.0032187	0.0023388	0.00425793	0.0362296	0.00304467	0.0017	0.00107858	0.00315331	0.0651647	0.0560037	0.287767
20 Hours	Condition 1 (100 ng/mL LPS)	0.317	0.0803	0.0644	0.0607	3.6558	0.073	0.063	0.0661	0.0761	4	3.8493	2.4514
20 Hours	Condition 1 (100 ng/mL LPS)	0.4179	0.0829	0.0648	0.0634	3.772	0.0821	0.0633	0.0722	0.0761	3.9632	3.6115	2.05
20 Hours	Condition 1 (100 ng/mL LPS)	0.3778	0.0903	0.061	0.0643	3.7156	0.0832	0.0598	0.0743	0.0778	4	3.9312	1.8901
	mean	0.3709	0.0845	0.0634	0.0628	3.71447	0.0794333	0.0620333	0.0708667	0.0766667	3.98773	3.79733	2.1305
	std dev	0.0508027	0.00518845	0.00208806	0.0018735	0.0581083	0.00559851	0.00193993	0.0042595	0.000981495	0.0212465	0.166065	0.289179
	Negative Control	0.1136	0.0706	0.0599	0.06	0.0789	0.0819	0.0723	0.1159	0.0707	0.0676	0.0739	0.1315
	Positive Control	0.6497	0.4537	0.4098	0.3845	0.2841	0.3218	0.4232	0.7608	0.2775	2.0942	0.4367	2.1145
		IL1a	IL1B	IL2	IL4	IL6	IL10	IL12	IL17A	IFNg	TNFa	G CSF	GM CSF
	Plate 4
		IL1a	IL1B	IL2	IL4	IL6	IL10	IL12	IL17A	IFNg	TNFa	G CSF	GM CSF
24 Hours	Condition 1 (100 ng/mL LPS)	0.3201	0.0839	0.0711	0.0647	3.6215	0.0795	0.0781	0.0653	0.0769	3.8116	3.7746	1.8054
24 Hours	Condition 1 (100 ng/mL LPS)	0.2611	0.0824	0.0701	0.072	3.6407	0.0852	0.0702	0.0732	0.0731	3.9665	3.8443	1.6894
24 Hours	Condition 1 (100 ng/mL LPS)	0.2375	0.0806	0.0697	0.0755	3.6702	0.0883	0.0757	0.067	0.0721	3.9483	3.9209	1.6648
	mean	0.2729	0.0823	0.0703	0.0707333	3.64413	0.0843333	0.0746667	0.0685	0.0740333	3.9088	3.8466	1.71987
	std dev	0.0425455	0.00165227	0.00072111	0.00551029	0.0245309	0.00446356	0.0040501	0.00415812	0.00253246	0.0846681	0.0731771	0.0750883
	Negative Control	0.1186	0.0763	0.0597	0.0635	0.0779	0.0796	0.061	0.0681	0.0651	0.0649	0.0634	0.1241
	Positive Control	0.7122	0.4967	0.4218	0.4344	0.3291	0.362	0.4663	0.8199	0.2999	2.2115	0.4489	2.0561
		IL1a	IL1B	IL2	IL4	IL6	IL10	IL12	IL17A	IFNg	TNFa	G CSF	GM CSF
	Control Averages
		IL1a	IL1B	IL2	IL4	IL6	IL10	IL12	IL17A	IFNg	TNFa	G CSF	GM CSF
Plate 1	Negative Control	0.1317	0.0738	0.062	0.0555	0.0722	0.0801	0.0634	0.0588	0.0622	0.0667	0.0624	0.1263
Plate 2	Negative Control	0.1258	0.0919	0.0626	0.0774	0.0976	0.0782	0.0736	0.0827	0.0804	0.0704	0.0773	0.1069
Plate 3	Negative Control	0.1136	0.0706	0.0599	0.06	0.0789	0.0819	0.0723	0.1159	0.0707	0.0676	0.0739	0.1315
Plate 4	Negative Control	0.1186	0.0763	0.0597	0.0635	0.0779	0.0796	0.061	0.0681	0.0651	0.0649	0.0634	0.1241
	mean	0.122425	0.07815	0.06105	0.0641	0.08165	0.07995	0.067575	0.081375	0.0696	0.0674	0.06925	0.1222
	std dev	0.00795671	0.00945886	0.00146629	0.00945198	0.0110352	0.00152862	0.00630575	0.0250306	0.0080179	0.00229347	0.00747373	0.0106615
Plate 1	Positive Control	0.5931	0.4283	0.364	0.3539	0.2362	0.2447	0.3459	0.548	0.153	1.5614	0.3011	1.4471
Plate 2	Positive Control	0.7741	0.55	0.4882	0.5095	0.4156	0.2939	0.5377	0.6791	1.9478	2.2543	0.5735	2.2581
Plate 3	Positive Control	0.6497	0.4537	0.4098	0.3845	0.2841	0.3218	0.4232	0.7608	0.2775	2.0942	0.4367	2.1145
Plate 4	Positive Control	0.7122	0.4967	0.4218	0.4344	0.3291	0.362	0.4663	0.8199	0.2999	2.2115	0.4489	2.0561
	mean	0.682275	0.482175	0.42095	0.420575	0.31625	0.3056	0.443275	0.70195	0.66955	2.03035	0.44005	1.96895
	std dev	0.0781892	0.0533059	0.0512865	0.0679356	0.0763264	0.049292	0.0802727	0.117754	0.854613	0.319875	0.111364	0.358104
		IL1a	IL1B	IL2	IL4	IL6	IL10	IL12	IL17A	IFNg	TNFa	G CSF	GM CSF

## Sheet: 24h Serum TLR4(+)
QIAGEN ELISA - Absorbance Data
Condition 2 (100 ng/mL LPS - incubated with serum 24 h prior to exposing cells)
		IL1a	IL1B	IL2	IL4	IL6	IL10	IL12	IL17A	IFNg	TNFa	G CSF	GM CSF
8 Hours	Condition 2 (No LPS)	0.328	0.2629	0.0732	0.0733	0.3971	0.1418	0.1033	0.1399	0.0799	0.0718	0.4634	0.4039
8 Hours	Condition 2 (No LPS)	0.3141	0.2724	0.0729	0.0737	0.3988	0.1481	0.1021	0.1335	0.0815	0.0792	0.4541	0.4053
8 Hours	Condition 2 (No LPS)	0.3129	0.2555	0.071	0.0735	0.3701	0.1417	0.0968	0.1317	0.0749	0.076	0.4827	0.4146
	mean	0.318333	0.2636	0.0723667	0.0735	0.388667	0.143867	0.100733	0.135033	0.0787667	0.0756667	0.466733	0.407933
	std dev	0.00839305	0.00847172	0.00119304	0.0002	0.0161017	0.00366652	0.00345881	0.00430968	0.00344287	0.00371124	0.0145885	0.00581578
8 Hours	Condition 2 (100 ng/mL LPS)	0.3382	0.2806	0.0764	0.0738	0.4329	0.1525	0.1083	0.1395	0.0846	0.0707	0.4883	0.46
8 Hours	Condition 2 (100 ng/mL LPS)	0.3232	0.2845	0.0753	0.0692	0.4073	0.1415	0.1098	0.141	0.0854	0.0648	0.4798	0.428
8 Hours	Condition 2 (100 ng/mL LPS)	0.3123	0.2785	0.0739	0.0797	0.4267	0.1415	0.1046	0.1431	0.0832	0.0683	0.4149	0.4203
	mean	0.324567	0.2812	0.0752	0.0742333	0.4223	0.145167	0.107567	0.1412	0.0844	0.0679333	0.461	0.4361
	std dev	0.013004	0.00304467	0.001253	0.0052634	0.0133551	0.00635085	0.00267644	0.00180831	0.00111355	0.00296704	0.0401493	0.021053
	Negative Control	0.1805	0.2356	0.0711	0.066	0.4091	0.1558	0.0901	0.0792	0.0851	0.0662	0.0818	0.6912
	Positive Control	3.7389	3.0287	3.8046	3.4338	2.7589	2.107	3.0158	3.8595	1.216	4	0.9204	3.2481
Table Analyzed	Condition 1 vs Condition 2 (+LPS)
Two-way ANOVA	Ordinary
Alpha	0.05
Source of Variation	% of total variation	P value	P value summary	Significant?
Interaction	36.57	<0.0001	****	Yes
Row Factor	37.71	<0.0001	****	Yes
Column Factor	25.25	<0.0001	****	Yes
ANOVA table	SS	DF	MS	F (DFn, DFd)	P value
Interaction	24.48	6	4.08	F (6, 28) = 368.2	P<0.0001
Row Factor	25.24	6	4.207	F (6, 28) = 379.7	P<0.0001
Column Factor	16.9	1	16.9	F (1, 28) = 1525	P<0.0001
Residual	0.3103	28	0.01108
Number of missing values	0
Compare each cell mean with the other cell mean in that row
Number of families	1
Number of comparisons per family	7
Alpha	0.05
Sidak's multiple comparisons test	Mean Diff.	95.00% CI of diff.	Significant?	Summary	Adjusted P Value
1 (+LPS) - 2 (+LPS)
IL1a	-0.1632	-0.4118 to 0.08551	No	ns	0.3892
IL1b	-0.1952	-0.4439 to 0.05345	No	ns	0.1978
IL6	2.199	1.95 to 2.447	Yes	****	<0.0001
TNFa	3.713	3.464 to 3.961	Yes	****	<0.0001
G CSF	2.96	2.712 to 3.209	Yes	****	<0.0001
GM CSF	0.3794	0.1308 to 0.6281	Yes	***	0.001
IFNg	-0.01097	-0.2596 to 0.2377	No	ns	>0.9999
Test details	Mean 1	Mean 2	Mean Diff.	SE of diff.	N1	N2	t	DF
1 (+LPS) - 2 (+LPS)
IL1a	0.1614	0.3246	-0.1632	0.08595	3	3	1.898	28
IL1b	0.08597	0.2812	-0.1952	0.08595	3	3	2.271	28
IL6	2.621	0.4223	2.199	0.08595	3	3	25.58	28
TNFa	3.781	0.06793	3.713	0.08595	3	3	43.2	28
G CSF	3.421	0.461	2.96	0.08595	3	3	34.44	28
GM CSF	0.8155	0.4361	0.3794	0.08595	3	3	4.415	28
IFNg	0.07343	0.0844	-0.01097	0.08595	3	3	0.1276	28

## Sheet: TLR4(+)
DataType:	Median Fluorescence Intensity
	Sample	G-CSF	GM-CSF	INF-g	IL-1a	IL-1b	IL-2	IL-4	IL-5	IL-6	IL-7	IL-9	IL-10	IL-12 (p40)	IL-12 (p-70)	IL-13	IL-15	IL-17	IP-10	KC	MCP-1	MIP-1a	MIP-1b	MIP-2	RANTES	TNFa
	Condition 1 (no LPS)	20	9	21	31	8	15	12	10	21	15	14	21	25.5	12	23	29	20	27	18	42	300	615	14	33.5	15
	Condition 1 (no LPS)	20	10	21	33	8	19	12	10	21	16	16	20	29	13	21	31	20	28	18	44	292.5	603.5	14	33	16
	Condition 1 (no LPS)	20	10	22	34	9	20	13	9	22	15	16	21	29	14	23	30	20	29	20	43	284	557.5	15	34	16
	Condition 2 (no LPS)	613	10	49	36	10	13	17	19	59	18	12	18	19	16	19	21	43	495	57	13	15	32	16	28	17
	Condition 2 (no LPS)	596	9	47	31	9	12	16	19	54	18	12	16	20	14	18	19	38	506	52	12	13	28	14	26	16
	Condition 2 (no LPS)	567.5	9	47	30	10	12	16	18	49	17	11	16	19	15	17	20	38	473	47	12	14	29	15	25	15
	Condition 3 (no LPS)	2622	20	77	125	23	22	26	25	1854	29	26	43	35	29	43	37.5	48	1405	26	100.5	1365.5	6276	2851.5	64	607
	Condition 3 (no LPS)	2423.5	20	81.5	100	20	22	24	23	1783.5	30	25	44.5	31.5	27	44	36	49	1617.5	24	106	1338	6116	2910.5	61	627
	Condition 3 (no LPS)	2124.5	19	70	137	18	21	23	27	1605	27	22	40	32	25	41	34	44	1185	22	101	1049.5	5041	2330	59	514
	Condition 1 (100 ng/mL LPS)	468	15	29	367	12.5	21	19	14	282	20	22	33	34	18	27.5	40	32	138	22	108	3108	7450	1637	76	105
	Condition 1 (100 ng/mL LPS)	382.5	14.5	29	243	15	22	20	16	199.5	21	22	36	34	21	32.5	36	32	137.5	24	95	3153	7418.5	1337.5	63	146
	Condition 1 (100 ng/mL LPS)	478	14	29	264	14	27	19	14	222	21	23	30	33.5	21	33	37	33	147	28	101.5	3035	6972	1419	71	101
	Condition 2 (100 ng/mL LPS)	740	8	58	41	10	12	17	22	77	19	12	17	17	16	16	19	50	866	59	14	16	29	13.5	29	18
	Condition 2 (100 ng/mL LPS)	775	8	66	42	10	11.5	18	24	86	19	11	18	17	16	15	19	51	918	62	14	15	28	13	30	19
	Condition 2 (100 ng/mL LPS)	776.5	9	64	42	10	13	17	23	79	19	13	18	18	17	16	20	50	997.5	70	14	15	28	13.5	30	19
	Condition 3 (100 ng/mL LPS)	2297	22	100	245	19	21	26	30	3942	30	28	44	30	29	51	35	54	2264	28	141	2343	4274	2469	86	725
	Condition 3 (100 ng/mL LPS)	2151	21	110	213	21	23	26	30	3672	28	28	43	30.5	32	50	37	55	2572	27.5	157	2695	3402	2126	92	793
	Condition 3 (100 ng/mL LPS)	2205	22	105.5	309	22	24	28	31.5	3696.5	33	29	50	32	33	48	40	59	3046.5	27	169	3118	4617	2383.5	106	938
	Serum-Free Media (100 ng/mL LPS)	468	15	29	367	12.5	21	19	14	282	20	22	33	34	18	27.5	40	32	138	22	108	3108	7450	1637	76	105
	Serum-Free Media (100 ng/mL LPS)	382.5	14.5	29	243	15	22	20	16	199.5	21	22	36	34	21	32.5	36	32	137.5	24	95	3153	7418.5	1337.5	63	146
	Serum-Free Media (100 ng/mL LPS)	478	14	29	264	14	27	19	14	222	21	23	30	33.5	21	33	37	33	147	28	101.5	3035	6972	1419	71	101
	0 pg/mL standard	20	9	22	19	8	12	12	9	24	14	12	21	27	13	21	31	21	20	14	11	12	31	15	26	14
	0 pg/mL standard	20	10	21	18	8	12	11	9	21	15	11	20	24	12	18	30	19	19	13	10	12	27	15	24	14
	3.2 pg/mL standard	30	9	36	25	10	31	58	15	35	22	12	29	47	18	20.5	30	38.5	51	40	11	14	31	15	137	20
	3.2 pg/mL standard	32	10	41	26	11	39	74	16	40	25	11	31.5	50	20	22	34	46	63	48	12	16	32	14	183	23
	16 pg/mL standard	69	12	95	50	20	118	242	40	81	55	15	62	116	37	29	41	119.5	177	142.5	19	31	56	21	605	57
	16 pg/mL standard	71	12	105.5	54	21	123	280	37	83	56	15	66	125	41	28	43	116	195	153	19	31	59	21	710	57
	80 pg/mL standard	297.5	31	495.5	249	93	738	1550.5	178	331	213.5	34	259	515	167	77	92	548	917	902	124	179	384	81	2693	328.5
	80 pg/mL standard	304	32	514	220	90	697	1622.5	196	358	229	34	266	509	159	81	100.5	575	911.5	889	95	158	376	74	2961	374
	400 pg/mL standard	1097	255	2810	1233	435	4383	8074	1280	1327	741.5	103	1207	1849	730	270	297	2727.5	4503	3769	1186	983	3189	946	5686	1141
	400 pg/mL standard	1161	272	2997.5	1186	468	4705	8391	1254	1502	789	103	1245	1870.5	688.5	269	319	2937	4884	3869	1141	1038	3235	895	6527	1340
	2000 pg/mL standard	4148	5073.5	13356.5	4440	1919.5	17362	25755.5	8130	5685	2230.5	651	6383.5	7525	3508	1152	1126	15872	19119	10347.5	7031.5	6403	10719.5	7099.5	7470.5	2368
	2000 pg/mL standard	4392.5	5314.5	13346	4547	1905.5	18365	26292.5	8527	5971.5	2250	694	6644	7496	3456	1135.5	1204	16428.5	20259.5	10869	6702	7185	11334.5	7151	8090.5	2969
	10,000 pg/mL standard	*15680	*27886.5	34014.5	11471	5152	38915.5	43754	29869	22180	5891	3759.5	21537	22071	15040	4139	4061	37554	32982	*21177.5	15128.5	*31177	*17995.5	*21159	*10854	4255
	10,000 pg/mL standard	9189	20354	31632.5	8500	3929	32425	35478.5	22573	17452	4397	3713	18436	19108.5	13250	3440	3063.5	32025	27328	14287	14660	19418	10324.5	11956	5740	2472
	QC-1 Control	470.5	59.5	730	338	129.5	1298.5	3032.5	364	606.5	348	42	442.5	868	192.5	145	123.5	1022	1689	1609.5	186	308.5	741	177	4697	677.5
	QC-1 Control	481	56	761	392	138	1320	2965	367	609.5	334	43	428	885.5	248	146	117	943	1648	1572	231	333.5	795	212	4106.5	563
	QC-2 Control	2095	984	5761	2089.5	791.5	9318	14614	3530	3048	1253	179	2148	4027	1204	619	496.5	6985.5	10215	7157	2403	2528	6318.5	2327	8698.5	2417
	QC-2 Control	2399	1043	6014.5	2191	814	9626	14812	3887	3248	1320.5	194.5	2248	4217	1201	657	485.5	7494	11053	7614	2299	2766.5	6828	2429	9597	2598
	*indicates elimination of an outlier using Grubb's Outlier test, α = 0.05

## Sheet: TLR4(-)
DataType:	Median Fluorescence Intensity
	Sample	G-CSF	GM-CSF	INF-g	IL-1a	IL-1b	IL-2	IL-4	IL-5	IL-6	IL-7	IL-9	IL-10	IL-12 (p40)	IL-12 (p-70)	IL-13	IL-15	IL-17	IP-10	KC	MCP-1	MIP-1a	MIP-1b	MIP-2	RANTES	TNFa
	Condition 1 (no LPS)	17	8	21	44	9	58	12	11	19	15	54.5	19	44.5	11	29	28	17	63	260	63	23	24	14	32	14
	Condition 1 (no LPS)	17	8	19	41	9	53	13	10	17	16	41	20	38	11	26	26	17	63	214	47	22	23	14	27	14
	Condition 1 (no LPS)	13	7	15	30	7	43	10	9	12	12	29	15	26	9	18	18	12	46	126	70	16	16	11	26	13
	Condition 2 (no LPS)	813	8	60.5	34	9	12	15	19	212	17	13	17	15	14	16	18	42	940	318	26	14	24	12	29	18
	Condition 2 (no LPS)	701.5	8	54	30	9	11	14	16	433.5	15	12	15	14	13	15	16	39	812	760.5	37	12	21	12	26	16
	*Condition 2 (no LPS)	18	8	17	15	7	11	9	8	16	12	10	15	20	10	18	26	16	16	12	9	11	24	12	18	13
	Condition 3 (no LPS)	888.5	13	72	46	12	15	16	37	163	17	15	24	19	17	23	23	31	99	10899.5	5465.5	15	21	292	48	66
	Condition 3 (no LPS)	956	18	88	60	14.5	16	21	51	232.5	21	17	33	21	20	23	30	34	121	9017	10535	16	25	494	72	80
	*Condition 3 (no LPS)	NaN	NaN	85	NaN	NaN	11	NaN	NaN	NaN	8	NaN	NaN	NaN	NaN	NaN	NaN	12	NaN	NaN	NaN	8	12	NaN	NaN	45
	Condition 1 (100 ng/mL LPS)	16	8	18	38	9	47	12	11	16	13	44	18	31	11	24	23	15	76	979	386.5	21	20	13	31	14
	Condition 1 (100 ng/mL LPS)	17	8	19	35	8.5	45	12	12	15	13	35	18	34	11	24	23	16	74	667	310	19	21	14	33	14
	Condition 1 (100 ng/mL LPS)	16	8	16	35	8	47	11	13	16	13	39	18	32	11	22	22	15	65	1009	428	18	19	13	30	13
	Condition 2 (100 ng/mL LPS)	696	9	59	32	9	12	15	17	422	15	12	15	15	14	15	16	39	859	803.5	46	14	21	12	27	17
	Condition 2 (100 ng/mL LPS)	550	7	57	30	7	10	13	14	284	14	10	12	12	11	12	14	36	662	474	32	11	19	10	23	16
	Condition 2 (100 ng/mL LPS)	620	7	48	27	8	11	13	17	302	14	11	14	13	12	14	14.5	35	746	739	34	12	19	11	24	15
	Condition 3 (100 ng/mL LPS)	854	13	74.5	43	11.5	15	17	35	103	17	15	24	19	16.5	24	23	29	102	10510	5437	13	19	220	46	51
	Condition 3 (100 ng/mL LPS)	926	13.5	66	43	12	16	15	40	101	18	15	26	19.5	17	23	25	30	110	11953.5	5695	15	21	205.5	49	51
	Condition 3 (100 ng/mL LPS)	915	13	71	44	11	14	16	38	108	17	13	22	19	17	23	24	29	103	10780	5558	15	21	224	46	52
	Serum-Free Media (100 ng/mL LPS)	16	8	18	38	9	47	12	11	16	13	44	18	31	11	24	23	15	76	979	386.5	21	20	13	31	14
	Serum-Free Media (100 ng/mL LPS)	17	8	19	35	8.5	45	12	12	15	13	35	18	34	11	24	23	16	74	667	310	19	21	14	33	14
	Serum-Free Media (100 ng/mL LPS)	16	8	16	35	8	47	11	13	16	13	39	18	32	11	22	22	15	65	1009	428	18	19	13	30	13
	0 pg/mL standard	15	7	17	14	6	10	7	6	15	11	8	14	17	9	15	24	13	15	10	9	9	21	11	18	12
	0 pg/mL standard	16	8	17	14.5	6	10	8	7	16	11	8	15	19	9	15	23	13	15	11	9	9	22	12	18	11
	3.2 pg/mL standard	26	8	28	20	8	20	40	10.5	26	19	10	22	37	14	17	28	28	49	35	10	13	26	13	180.5	17
	3.2 pg/mL standard	26	8	30	20	9	21	41	10	26	19	9	24	37	14	17	27	29	48	32	9	12	26	13	151	17
	16 pg/mL standard	65	9	83	49	19	73.5	209	24	71	49.5	13	55.5	104	32	25	36	90	177	137.5	15	31	50	18.5	895	57
	16 pg/mL standard	70	9	90	49	20	75	225	26	71	50	11	53	106.5	37	25	37	92	181.5	147	16	33	52	19	807	51
	80 pg/mL standard	277	26	451	240	77.5	552	1558	123	296	196	28	226	431	152	73	79	435.5	855	937	105	173	385	81.5	2820.5	292
	80 pg/mL standard	350.5	53	669	245.5	86	628.5	3690.5	333	674	163	33	236	346.5	108	90	68.5	809	2097	1258	107.5	222	392	87	3016.5	385
	400 pg/mL standard	1064	228	2687	1169	406	3792	7807.5	941	1225.5	711	89	1022	1572	591	260	256	2278	4328	3602	982	990.5	3041	787	5910	1130
	400 pg/mL standard	1072	213.5	2802	1144.5	407	3861	8170	1029	1296.5	705.5	101	1050	1626.5	614	252	252	2532	4570	3899	1058	1001	3068	792	5970	1223
	2000 pg/mL standard	4181.5	4990.5	13518	4527.5	1871	17204.5	26832	8187.5	5889	2206	606	6458.5	6977.5	3166.5	1132	989.5	15693.5	19560.5	10220.5	6825.5	6495	10470	7358	6591.5	2090
	2000 pg/mL standard	4321.5	5711	13798	4650	1958	17744.5	27012	8671	6002.5	2373	655	6741	7432	3504	1203	1136	16121	20074	10627	7154	7025	10679	7113.5	6836	2500
	10,000 pg/mL standard	9146	21630	31763	8834	3609	30606.5	34228	21999	19148	4566.5	4212	19169	19793	13444	3912	3100.5	31929	27089	13717	15640	18487	9503	11195	5322	1776.5
	10,000 pg/mL standard	8519.5	20631	30456	8100.5	3295	29519	33441	19915	17819	4308	3842.5	18786	18692	12663	3767.5	2872	31151	26089	12822.5	15545	17405.5	9027	10285	5102	2042.5
	QC-1 Control	427	53	714.5	437	120	1092	3053	260	502	296.5	36	354	779	231	146	101	807	1553	1755	228	329	835	233	3944	434
	QC-1 Control	451	54.5	728	404.5	122	1103.5	3030	283	556	304.5	40	391	787	191	149	102	834.5	1680	1910	209	352.5	774	223	4874	540.5
	QC-2 Control	1813	801.5	5115	2058	627	7074	13513.5	2464.5	2249	1048	178	1672	3258	1116	627	359	5301	7994	6158	2495	2043	5244	2428	5700	1243
	QC-2 Control	2031	907	5735.5	2124.5	734	8499	14299.5	2888	2539	1127	164.5	1871.5	3737.5	1270	618	429.5	6421.5	9316	6829.5	2486	2318	5874.5	2398	7456	1949
	*Due to misplating of a single well, these values were eliminated from the overall analysis, and are not presented on graphs in the text

## Sheet: Regression analysis for 25 plex
Standard curve fluorescence values
Mean Fluorescence Intensity Values								Mean Fluorescence Intensity Values									Mean Fluorescence Intensity Values									Mean Fluorescence Intensity Values									Mean Fluorescence Intensity Values									Mean Fluorescence Intensity Values
	Concentration Log[pg/mL]	G-CSF			GM-CSF			INF-γ			IL-1α			IL-1β			IL-2			IL-4			IL-5			IL-6			IL-7			IL-9			IL-10			IL-12 (p40)			IL-12 (p-70)			IL-13			IL-15
		Mean	SD	N	Mean	SD	N	Mean	SD	N	Mean	SD	N	Mean	SD	N	Mean	SD	N	Mean	SD	N	Mean	SD	N	Mean	SD	N	Mean	SD	N	Mean	SD	N	Mean	SD	N	Mean	SD	N	Mean	SD	N	Mean	SD	N	Mean	SD	N
Standard 1	0	17.75	2.62996	4	8.5	1.29099	4	19.25	2.62996	4	16.375	2.49583	4	7	1.1547	4	11	1.1547	4	9.5	2.38048	4	7.75	1.5	4	19	4.24264	4	12.75	2.06155	4	9.75	2.06155	4	17.5	3.51188	4	21.75	4.57347	4	10.75	2.06155	4	17.25	2.87228	4	27	4.08248	4
Standard 2	0.50515	28.5	3	4	8.75	0.957427	4	33.75	5.90903	4	22.75	3.20156	4	9.5	1.29099	4	27.75	8.99537	4	53.25	16.1116	4	12.875	3.06526	4	31.75	6.94622	4	21.25	2.87228	4	10.5	1.29099	4	26.625	4.38511	4	42.75	6.75154	4	16.5	3	4	19.125	2.529	4	29.75	3.0957	4
Standard 3	1.20412	68.75	2.62996	4	10.5	1.73205	4	93.375	9.46375	4	50.5	2.38048	4	20	0.816497	4	97.375	26.7874	4	239	30.474	4	31.75	7.932	4	76.5	6.40312	4	52.625	3.35099	4	13.5	1.91485	4	59.125	5.94944	4	112.875	9.59492	4	36.75	3.68556	4	26.75	2.06155	4	39.25	3.30404	4
Standard 4	1.90309	307.25	31.0443	4	35.5	11.9583	4	532.375	94.8432	4	238.625	12.9575	4	86.625	6.72526	4	653.875	81.5663	4	2105.38	1057.24	4	207.5	89.2431	4	414.75	174.687	4	200.375	28.3295	4	32.25	2.87228	4	246.75	18.8569	4	450.375	79.1174	4	146.5	26.3881	4	80.25	7.27438	4	85	14.1126	4
Standard 5	2.60206	1098.5	43.9735	4	242.125	26.3134	4	2824.12	128.519	4	1183.12	37.3595	4	429	29.2689	4	4185.25	435.518	4	8110.62	241.772	4	1126	167.067	4	1337.75	117.467	4	736.75	38.2633	4	99	6.733	4	1131	111.376	4	1729.5	152.29	4	655.875	64.6044	4	262.75	8.46069	4	281	32.4859	4
Standard 6	3.30103	4260.75	115.34	4	5272.38	323.095	4	13502.4	206.665	4	4541.12	86.2171	4	1913.5	35.9931	4	17669	516.438	4	26473	567.682	4	8378.88	261.942	4	5887	142.932	4	2264.88	74.2971	4	651.5	36.0046	4	6556.88	164.45	4	7357.62	256.378	4	3408.62	163.137	4	1155.62	32.7653	4	1113.88	89.8669	4
Standard 7	4	10133.6	2383.97	4	22625.4	3549.97	4	31966.5	1486.48	4	9226.38	1526.16	4	3996.25	812.813	4	32866.5	4207.08	4	36725.4	4760.26	4	23589	4339.62	4	19149.8	2147.53	4	4790.62	741.378	4	3881.88	226.56	4	19482	1402.32	4	19916.1	1506.58	4	13599.2	1016.27	4	3814.62	292.84	4	3274.25	533.974	4
5 parameter logistic regression analysis of standard cuve
Asymmetric Sigmoidal 5 PL X = log(pg/mL)	G-CSF	GM-CSF	INF-γ	IL-1α	IL-1β	IL-2	IL-4	IL-5	IL-6	IL-7	IL-9	IL-10	IL-12 (p40)	IL-12 (p-70)	IL-13	IL-15	IL-17	IP-10	KC	MCP-1	MIP-1α	MIP-1β	MIP-2	RANTES	TNFα
Best-fit values
LogEC50	3.349	3.461	3.539	3.414	3.331	3.32	2.985	3.492	3.521	3.617	3.717	3.452	3.459	3.584	3.545	3.452	3.303	3.089	3.022	3.472	3.451	2.786	3.23	2.001	2.626
HillSlope	13.9	13.53	1.34	1.209	2.692	1.531	1.795	2.138	11.54	0.9575	7.904	13.93	4.043	10.05	10.28	12.68	23.9	3.38	1.242	1.139	13.13	25.88	2.06	1.678	2.921
S	0.06053	0.1435	0.8303	0.8723	0.3704	0.7365	0.5844	0.572	0.08176	0.8921	0.1534	0.07612	0.2164	0.1013	0.09015	0.07294	0.04618	0.2989	0.7932	1.432	0.08906	0.05115	0.7828	0.5091	0.2768
Top	9161	21629	39693	10632	4052	35745	34898	24971	19166	6565	4097	19166	20403	13518	3783	3076	31960	27211	15231	18622	19418	10689	12299	6746	2463
Bottom	7.955	11.69	16.69	13.15	5.496	4.331	-15.93	7.976	18.69	7.365	11.49	19.27	11.43	11.77	16.14	26.72	29.25	11.13	-9.244	9.853	10.82	20.44	13.75	-52.54	-7.512
EC50	2236	2889	3457	2592	2144	2088	966	3107	3321	4138	5207	2830	2874	3835	3505	2830	2008	1228	1052	2967	2825	610.5	1697	100.1	423.1
Robust Sum of Squares			36.58	43.37	41.51	37.2	29.86	38.2		29.01			31.48					28.98	34.87	30.9			53.83	29.62	30.76
Number of points
# of X values	28	28	28	28	28	28	28	28	28	28	28	28	28	28	28	28	28	28	28	28	28	28	28	28	28
# Y values analyzed	28	28	28	28	28	28	28	28	28	28	28	28	28	28	28	28	28	28	28	28	28	28	28	28	28
Interpolated values converted to Log[pg/mL]
	Interpolated Replicate Values					Interpolated Replicate Values					Interpolated Replicate Values					Interpolated Replicate Values					Interpolated Replicate Values
	G-CSF	GM-CSF	IFN-γ	IL-1α	IL-1β	IL-2	IL-4	IL-5	IL-6	IL-7	IL-9	IL-10	IL-12 (p40)	IL-12 (p70)	IL-13	IL-15	IL-17	IP-10	KC	MCP-1	MIP-1α	MIP-1β	MIP-2	RANTES	TNFα
Test Condition
1 (+LPS) TLR4+	2.16367	1.64962	0.472718	2.08997	0.836848	0.492018	0.323149	0.708579	1.8667	0.511728	1.82842	0.771119	0.420319	0.601367	1.15051	1.22456		1.06637	0.410162	1.90431	3.02672	2.8944	2.77568	0.258535	1.32725
1 (+LPS) TLR4+	2.05755	1.61294	0.472718	1.90945	0.969769	0.514458	0.33484	0.810399	1.69363	0.55049	1.82842	0.852018	0.420319	0.769166	1.32139	1.05628		1.06467	0.437527	1.86551	3.03208	2.893	2.71685	0.204293	1.49411
1 (+LPS) TLR4+	2.17477	1.56905	0.472718	1.94592	0.921355	0.610437	0.323149	0.708579	1.74763	0.55049	1.86096	0.670201	0.409203	0.769166	1.33549	1.10433	0.0145971	1.09583	0.48764	1.88559	3.01786	2.87257	2.73398	0.238351	1.30781
1 (-LPS) TLR4+	0.28364		0.0633983	0.853213	0.388931	0.320155	0.230519	0.321182		0.255449	1.31588		0.185832		0.9142	0.397311		0.172841	0.349744	1.60159	2.14578	2.06597	0.39212	0.0543361	0.463246
1 (-LPS) TLR4+	0.28364		0.0633983	0.896957	0.388931	0.442788	0.230519	0.321182		0.318059	1.52554		0.296057		0.752712	0.692939		0.199107	0.349744	1.61786	2.13601	2.05956	0.39212	0.0513717	0.486585
1 (-LPS) TLR4+	0.28364		0.144757	0.917204	0.535252	0.468189	0.245089	0.0791242		0.318059	1.52554		0.296057	0.162638	0.9142	0.568016		0.223859	0.380986	1.60984	2.12463	2.03261	0.827936	0.0572834	0.486585
2 (+LPS) TLR4+	2.40341		0.945133	1.03647	0.64458	0.192992	0.298728	1.00869	1.17258	0.469771	0.747286			0.436064			0.687593	1.88643	0.754829	1.05258	0.651163	0.675017		0.0270132	0.530422
2 (+LPS) TLR4+	2.42751		1.01422	1.05101	0.64458	0.167025	0.311118	1.05604	1.23867	0.469771				0.436064			0.706113	1.91182	0.773817	1.05258	0.571406	0.634285		0.033213	0.551068
2 (+LPS) TLR4+	2.42852		0.998064	1.05101	0.64458	0.2402	0.298728	1.03316	1.18811	0.469771	1.13423			0.526671			0.687593	1.94794	0.820792	1.05258	0.571406	0.634285		0.033213	0.551068
2 (-LPS) TLR4+	2.30507		0.849234	0.954939	0.64458	0.2402	0.298728	0.923211	1.00261	0.424046	0.747286			0.436064	0.504271		0.52568	1.64179	0.741702	0.978878	0.571406	0.773537	0.986495	0.0207369	0.508951
2 (-LPS) TLR4+	2.29036		0.824298	0.853213	0.535252	0.192992	0.285955	0.923211	0.941638	0.424046	0.747286			0.162638	0.302646		0.347857	1.65145	0.707069	0.876792	0.329229	0.634285	0.39212	0.00794706	0.486585
2 (-LPS) TLR4+	2.26472		0.824298	0.829468	0.64458	0.192992	0.285955	0.889438	0.87134	0.373805				0.320886			0.347857	1.62179	0.669488	0.876792	0.469711	0.675017	0.827936	0.00142954	0.463246
3 (+LPS) TLR4+	2.9918	1.904	1.21895	1.91306	1.12274	0.492018	0.398801	1.169	3.11051	0.808526	1.99015	1.01201	0.323523	1.03558	1.67579	1.00275	0.756956	2.30299	0.48764	1.98378	2.92133	2.71143	2.89944	0.296651	2.3351
3 (+LPS) TLR4+	2.95778	1.88116	1.26321	1.8512	1.18289	0.535663	0.398801	1.169	3.07768	0.761415	1.99015	0.995113	0.336706	1.10409	1.66216	1.10433	0.772541	2.35809	0.481678	2.01549	2.97355	2.63618	2.85358	0.318222	2.38347
3 (+LPS) TLR4+	2.97062	1.904	1.24391	2.01489	1.21011	0.55576	0.4181	1.1924	3.08075	0.871922	2.01121	1.10094	0.374277	1.12468	1.63363	1.22456	0.829359	2.4312	0.475635	2.03713	3.02792	2.73687	2.88853	0.365263	2.47501
3 (-LPS) TLR4+	3.06032	1.85572	1.09283	1.6104	1.23573	0.514458	0.398801	1.07754	2.7607	0.785514	1.94391	0.995113	0.441832	1.03558	1.55366	1.12663	0.647713	2.09659	0.463294	1.88259	2.71951	2.83796	2.94481	0.208677	2.2399
3 (-LPS) TLR4+	3.01956	1.85572	1.12092	1.50575	1.15385	0.514458	0.378559	1.03316	2.74267	0.808526	1.91834	1.02021	0.362067	0.982924	1.57078	1.05628	0.668158	2.15758	0.437527	1.89868	2.71189	2.82946	2.95137	0.195411	2.25722
3 (-LPS) TLR4+	2.95136	1.82702	1.04467	1.6526	1.08924	0.492018	0.368054	1.11699	2.69357	0.736121	1.82842	0.93978	0.374277	0.922837	1.51741	0.942318	0.553302	2.02275	0.410162	1.8841	2.62082	2.76582	2.88154	0.18637	2.15134
1 (+LPS) TLR4-	0.0753306			0.98951	0.535252	0.854054	0.230519	0.463799		0.100954	2.23283		0.349549		0.977955			0.778037	1.9441	2.27853	0.902307			0.0393382	0.438847
1 (+LPS) TLR4-	0.135801			0.936503	0.468208	0.835562	0.230519	0.565275		0.100954	2.11674		0.420319		0.977955			0.764576	1.77251	2.21415	0.821009		0.39212	0.0513717	0.438847
1 (+LPS) TLR4-	0.0753306			0.936503	0.388931	0.854054	0.215418	0.644107		0.100954	2.17301		0.374277		0.84038			0.698167	1.95772	2.30841	0.772541			0.033213	0.413287
1 (-LPS) TLR4-	0.135801		0.0633983	1.07864	0.535252	0.942405	0.230519	0.463799		0.255449	2.33307		0.609879		1.20861	0.12638		0.681904	1.36171	1.73743	0.968971	0.387425	0.39212	0.0453905	0.438847
1 (-LPS) TLR4-	0.135801			1.03647	0.535252	0.904735	0.245089	0.321182		0.318059	2.19815		0.501282		1.08416			0.681904	1.27865	1.64058	0.937132	0.279391	0.39212	0.0143821	0.438847
1 (-LPS) TLR4-				0.829468	0.166959	0.816138	0.199745	0.0791242		0.0015976	2.01121		0.203158		0.302646			0.511207	1.0569	1.77097	0.651163			0.00794706	0.413287
2 (+LPS) TLR4-	2.37142		0.954469	0.875665	0.535252	0.192992	0.272776	0.852113	2.06302	0.255449	0.747286			0.162638			0.390429	1.8829	1.8554	1.63321	0.469711			0.0143821	0.508951
2 (+LPS) TLR4-	2.24832		0.93557	0.829468	0.166959	0.0766075	0.245089	0.708579	1.87019	0.184042							0.245771	1.76924	1.62194	1.50129					0.486585
2 (+LPS) TLR4-	2.31101		0.836965	0.748726	0.388931	0.139179	0.245089	0.852113	1.90041	0.184042							0.182701	1.82142	1.81807	1.52453	0.100613				0.463246
2 (-LPS) TLR4-	2.45247		0.968066	0.917204	0.535252	0.192992	0.272776	0.923211	1.72441	0.373805	1.13423			0.162638			0.495972	1.92212	1.44832	1.41642	0.469711	0.387425		0.0270132	0.530422
2 (-LPS) TLR4-	2.37553		0.905386	0.829468	0.535252	0.139179	0.259164	0.810399	2.07596	0.255449	0.747286						0.390429	1.85838	1.83085	1.55605	0.100613			0.00794706	0.486585
2 (-LPS) TLR4-					0.166959	0.139179	0.183455			0.0015976					0.302646				0.240045			0.387425			0.413287
3 (+LPS) TLR4-	2.47811	1.44192	1.0763	1.06506	0.769761	0.320155	0.298728	1.24166	1.34235	0.373805	1.43584	0.334975		0.483768	0.977955			0.922915	3.31994	3.17296	0.329229		2.20471	0.123334	0.976159
3 (+LPS) TLR4-	2.52026	1.51439	1.01422	1.06506	0.804595	0.354663	0.272776	1.30195	1.3313	0.424046	1.43584	0.479281		0.526671	0.9142			0.959183	3.49911	3.19466	0.571406		2.18498	0.138589	0.976159
3 (+LPS) TLR4-	2.51404	1.44192	1.05192	1.07864	0.731896	0.282249	0.285955	1.27904	1.36888	0.373805	1.13423	0.11015		0.526671	0.9142			0.927619	3.3507	3.1832	0.571406		2.20991	0.123334	0.985259
3 (-LPS) TLR4-	2.49873	1.44192	1.05904	1.10453	0.804595	0.320155	0.285955	1.26701	1.58981	0.373805	1.43584	0.334975		0.526671	0.9142			0.908484	3.36464	3.17543	0.571406		2.28588	0.133555	1.09871
3 (-LPS) TLR4-	2.53685	1.79408	1.15823	1.25091	0.946235	0.354663	0.34621	1.40681	1.77082	0.55049	1.59722	0.771119		0.720217	0.9142	0.568016	0.107558	1.00453	3.16219	3.56443	0.651163	0.468557	2.43457	0.242452	1.19232
3 (-LPS) TLR4-			1.14145			0.139179																			0.918063
[truncated: 27 more columns]

## Sheet: Condition 1 - Stats
	Data Set: Condition 1 TLR4+ (+LPS) vs (-LPS)					Scroll Right For More Analyses						Data Set: Condition 1 TLR4- (+LPS) vs (-LPS)											Data Set: Condition 1 (-LPS) TLR4+ vs TLR4-											Data Set: Condition 1 (+LPS) TLR4+ vs TLR4-
	Two-way ANOVA	Ordinary										Two-way ANOVA	Ordinary										Two-way ANOVA	Ordinary										Two-way ANOVA	Ordinary
	Alpha	0.05										Alpha	0.05										Alpha	0.05										Alpha	0.05
	Source of Variation	% of total variation	P value	P value summary	Significant?							Source of Variation	% of total variation	P value	P value summary	Significant?							Source of Variation	% of total variation	P value	P value summary	Significant?							Source of Variation	% of total variation	P value	P value summary	Significant?
	Interaction	14.74	<0.0001	****	Yes							Interaction	6.252	<0.0001	****	Yes							Interaction	37.47	<0.0001	****	Yes							Interaction	43.56	<0.0001	****	Yes
	Row Factor	71.01	<0.0001	****	Yes							Row Factor	91.39	<0.0001	****	Yes							Row Factor	60.22	<0.0001	****	Yes							Row Factor	43.77	<0.0001	****	Yes
	Column Factor	14.06	<0.0001	****	Yes							Column Factor	0.6102	<0.0001	****	Yes							Column Factor	0.3717	<0.0001	****	Yes							Column Factor	12.45	<0.0001	****	Yes
	ANOVA table	SS	DF	MS	F (DFn	DFd)	P value					ANOVA table	SS	DF	MS	F (DFn	DFd)	P value					ANOVA table	SS	DF	MS	F (DFn	DFd)	P value					ANOVA table	SS	DF	MS	F (DFn	DFd)	P value
	Interaction	9.152	24	0.3814	F (24	100) = 316.2	P<0.0001					Interaction	1.498	24	0.06241	F (24	100) = 14.87	P<0.0001					Interaction	7.584	24	0.316	F (24	100) = 80.41	P<0.0001					Interaction	28.36	24	1.182	F (24	100) = 801.5	P<0.0001
	Row Factor	44.1	24	1.838	F (24	100) = 1523	P<0.0001					Row Factor	21.89	24	0.9121	F (24	100) = 217.3	P<0.0001					Row Factor	12.19	24	0.5079	F (24	100) = 129.2	P<0.0001					Row Factor	28.5	24	1.188	F (24	100) = 805.5	P<0.0001
	Column Factor	8.731	1	8.731	F (1	100) = 7239	P<0.0001					Column Factor	0.1462	1	0.1462	F (1	100) = 34.82	P<0.0001					Column Factor	0.07524	1	0.07524	F (1	100) = 19.15	P<0.0001					Column Factor	8.105	1	8.105	F (1	100) = 5496	P<0.0001
	Residual	0.1206	100	0.001206								Residual	0.4198	100	0.004198								Residual	0.393	100	0.00393								Residual	0.1475	100	0.001475
	Number of missing values	0										Number of missing values	0										Number of missing values	0										Number of missing values	0
	Multiple Comparison Test											Multiple Comparison Test											Multiple Comparison Test											Multiple Comparison Test
	Number of families	1										Number of families	1										Number of families	1										Number of families	1
	Number of comparisons per family	25										Number of comparisons per family	25										Number of comparisons per family	25										Number of comparisons per family	25
	Alpha	0.05										Alpha	0.05										Alpha	0.05										Alpha	0.05
	Sidak's multiple comparisons test	Mean Diff.	95.00% CI of diff.	Significant?	Summary	Adjusted P Value						Sidak's multiple comparisons test	Mean Diff.	95.00% CI of diff.	Significant?	Summary	Adjusted P Value						Sidak's multiple comparisons test	Mean Diff.	95.00% CI of diff.	Significant?	Summary	Adjusted P Value						Sidak's multiple comparisons test	Mean Diff.	95.00% CI of diff.	Significant?	Summary	Adjusted P Value
	1 (+LPS) TLR4+ - 1 (-LPS) TLR4+											1 (+LPS) TLR4- - 1 (-LPS) TLR4-											1 (-LPS) TLR4+ - 1 (-LPS) TLR4-											1 (+LPS) TLR4+ - 1 (+LPS) TLR4-
	IL-1a	0.9435	0.8537 to 1.033	Yes	****	<0.0001						IL-1a	-0.02181	-0.1893 to 0.1457	No	ns	>0.9999						IL-1a	-0.064	-0.226 to 0.09804	No	ns	0.9976						IL-1a		0.8021 to 1.001	Yes	****	<0.0001
	IL-1b	0.2196	0.1298 to 0.3093	Yes	****	<0.0001						IL-1b	0.01106	-0.1564 to 0.1785	No	ns	>0.9999						IL-1b	0.00228	-0.1598 to 0.1643	No	ns	>0.9999						IL-1b	0.2108	0.1115 to 0.3101	Yes	****	<0.0001
	IL-2	0.1134	0.0236 to 0.2032	Yes	**	0.0031						IL-2	-0.04125	-0.2087 to 0.1262	No	ns	>0.9999						IL-2	-0.4551	-0.6171 to -0.2931	Yes	****	<0.0001						IL-2	-0.3005	-0.3997 to -0.2012	Yes	****	<0.0001
	IL-4	0.1954	0.1056 to 0.2852	Yes	****	<0.0001						IL-4	0.00221	-0.1653 to 0.1697	No	ns	>0.9999						IL-4	0.02639	-0.1356 to 0.1884	No	ns	>0.9999						IL-4	0.2196	0.1203 to 0.3189	Yes	****	<0.0001
	IL-5	0.1807	0.09093 to 0.2705	Yes	****	<0.0001						IL-5	0.07963	-0.08785 to 0.2471	No	ns	0.9737						IL-5	-0.0138	-0.1758 to 0.1482	No	ns	>0.9999						IL-5	0.08729	-0.01197 to 0.1865	No	ns	0.1488
	IL-6	1.037	0.9468 to 1.126	Yes	****	<0.0001						IL-6	-0.001351	-0.1688 to 0.1661	No	ns	>0.9999						IL-6	0.1328	-0.02921 to 0.2949	No	ns	0.2392						IL-6	1.171	1.071 to 1.27	Yes	****	<0.0001
	IL-7	0.1297	0.03995 to 0.2195	Yes	***	0.0003						IL-7	-0.03919	-0.2067 to 0.1283	No	ns	>0.9999						IL-7	0.0323	-0.1297 to 0.1943	No	ns	>0.9999						IL-7	0.2012	0.102 to 0.3005	Yes	****	<0.0001
	IL-9	0.1641	0.07429 to 0.2538	Yes	****	<0.0001						IL-9	-0.011	-0.1785 to 0.1565	No	ns	>0.9999						IL-9	-0.4191	-0.5811 to -0.257	Yes	****	<0.0001						IL-9	-0.244	-0.3433 to -0.1447	Yes	****	<0.0001
	IL-10	0.2022	0.1124 to 0.2919	Yes	****	<0.0001						IL-10	0.003314	-0.1642 to 0.1708	No	ns	>0.9999						IL-10	0.0632	-0.09884 to 0.2252	No	ns	0.998						IL-10	0.262	0.1628 to 0.3613	Yes	****	<0.0001
	IL-12 (p40)	0.08556	-0.004221 to 0.1753	No	ns	0.0779						IL-12 (p40)	-0.03838	-0.2059 to 0.1291	No	ns	>0.9999						IL-12 (p40)	-0.1039	-0.266 to 0.05811	No	ns	0.6834						IL-12 (p40)	0.02	-0.07926 to 0.1193	No	ns	>0.9999
	IL-12 (p-70)	0.1868	0.09704 to 0.2766	Yes	****	<0.0001						IL-12 (p-70)	0.02905	-0.1384 to 0.1965	No	ns	>0.9999						IL-12 (p-70)	0.1007	-0.0613 to 0.2628	No	ns	0.7355						IL-12 (p-70)	0.2585	0.1593 to 0.3578	Yes	****	<0.0001
	IL-13	0.1414	0.05157 to 0.2311	Yes	****	<0.0001						IL-13	-0.009933	-0.1774 to 0.1575	No	ns	>0.9999						IL-13	-0.02899	-0.191 to 0.1331	No	ns	>0.9999						IL-13	0.1223	0.02304 to 0.2216	Yes	**	0.0043
	IL-15	0.09856	0.008784 to 0.1883	Yes	*	0.0187						IL-15	-0.01718	-0.1847 to 0.1503	No	ns	>0.9999						IL-15	0.1045	-0.05755 to 0.2665	No	ns	0.6739						IL-15	0.2202	0.121 to 0.3195	Yes	****	<0.0001
	IL-17	0.2086	0.1188 to 0.2984	Yes	****	<0.0001						IL-17	0.005408	-0.1621 to 0.1729	No	ns	>0.9999						IL-17	0.121	-0.04104 to 0.283	No	ns	0.3966						IL-17	0.3242	0.2249 to 0.4234	Yes	****	<0.0001
	IP-10	0.7015	0.6117 to 0.7913	Yes	****	<0.0001						IP-10	0.1005	-0.06697 to 0.268	No	ns	0.789						IP-10	-0.3068	-0.4689 to -0.1448	Yes	****	<0.0001						IP-10	0.2942	0.1949 to 0.3934	Yes	****	<0.0001
	KC	0.1194	0.02963 to 0.2092	Yes	**	0.0014						KC	0.6577	0.4902 to 0.8252	Yes	****	<0.0001						KC	-1.011	-1.173 to -0.8494	Yes	****	<0.0001						KC	-1.55	-1.649 to -1.45	Yes	****	<0.0001
	MCP-1	0.3725	0.2827 to 0.4623	Yes	****	<0.0001						MCP-1	0.7978	0.6303 to 0.9653	Yes	****	<0.0001						MCP-1	-0.1388	-0.3008 to 0.02325	No	ns	0.1795						MCP-1	-0.5641	-0.6634 to -0.4649	Yes	****	<0.0001
	MIP-1a	1.026	0.9358 to 1.115	Yes	****	<0.0001						MIP-1a	-0.01734	-0.1848 to 0.1501	No	ns	>0.9999						MIP-1a	1.163	1.001 to 1.325	Yes	****	<0.0001						MIP-1a	2.206	2.106 to 2.305	Yes	****	<0.0001
	MIP-1b	1.09	1 to 1.18	Yes	****	<0.0001						MIP-1b	-0.01469	-0.1822 to 0.1528	No	ns	>0.9999						MIP-1b	1.457	1.295 to 1.619	Yes	****	<0.0001						MIP-1b	2.561	2.462 to 2.661	Yes	****	<0.0001
	MIP-2	2.008	1.918 to 2.098	Yes	****	<0.0001						MIP-2	0.01346	-0.154 to 0.1809	No	ns	>0.9999						MIP-2	0.0449	-0.1171 to 0.2069	No	ns	>0.9999						MIP-2	2.039	1.94 to 2.139	Yes	****	<0.0001
	RANTES	0.3188	0.229 to 0.4086	Yes	****	<0.0001						RANTES	0.04517	-0.1223 to 0.2127	No	ns	>0.9999						RANTES	0.07452	-0.08752 to 0.2366	No	ns	0.9821						RANTES	0.3481	0.2489 to 0.4474	Yes	****	<0.0001
	TNFa	0.8685	0.7787 to 0.9583	Yes	****	<0.0001						TNFa	0	-0.1675 to 0.1675	No	ns	>0.9999						TNFa	0.05938	-0.1027 to 0.2214	No	ns	0.9992						TNFa	0.9279	0.8286 to 1.027	Yes	****	<0.0001
	G-CSF	1.343	1.253 to 1.433	Yes	****	<0.0001						G-CSF	0.02128	-0.1462 to 0.1888	No	ns	>0.9999						G-CSF	0.1094	-0.05262 to 0.2715	No	ns	0.5894						G-CSF	1.431	1.332 to 1.53	Yes	****	<0.0001
	GM-CSF	0.1764	0.08667 to 0.2662	Yes	****	<0.0001						GM-CSF	0.01933	-0.1482 to 0.1868	No	ns	>0.9999						GM-CSF	0.101	-0.06105 to 0.263	No	ns	0.7316						GM-CSF	0.2581	0.1588 to 0.3574	Yes	****	<0.0001
	INF-g	0.1334	0.04367 to 0.2232	Yes	***	0.0002						INF-g	-0.01297	-0.1805 to 0.1545	No	ns	>0.9999						INF-g	0.06993	-0.09211 to 0.232	No	ns	0.9918						INF-g	0.2163	0.1171 to 0.3156	Yes	****	<0.0001
	Test details	Mean 1	Mean 2	Mean Diff.	SE of diff.	N1	N2	t	DF			Test details	Mean 1	Mean 2	Mean Diff.	SE of diff.	N1	N2	t	DF			Test details	Mean 1	Mean 2	Mean Diff.	SE of diff.	N1	N2	t	DF			Test details	Mean 1	Mean 2	Mean Diff.	SE of diff.	N1	N2	t	DF
	1 (+LPS) TLR4+ - 1 (-LPS) TLR4+											1 (+LPS) TLR4- - 1 (-LPS) TLR4-											1 (-LPS) TLR4+ - 1 (-LPS) TLR4-											1 (+LPS) TLR4+ - 1 (+LPS) TLR4-
	IL-1a	2.457	1.514	0.9435	0.02836	3	3	33.27	100			IL-1a	1.556	1.578	-0.02181	0.0529	3	3	0.4123	100			IL-1a	1.514	1.578	-0.064	0.05118	3	3	1.25	100			IL-1a	2.457	1.556	0.9013	0.03135	3	3	28.75	100
	IL-1b	1.14	0.9201	0.2196	0.02836	3	3	7.743	100			IL-1b	0.9289	0.9179	0.01106	0.0529	3	3	0.209	100			IL-1b	0.9201	0.9179	0.00228	0.05118	3	3	0.04454	100			IL-1b	1.14	0.9289	0.2108	0.03135	3	3	6.723	100
	IL-2	1.365	1.252	0.1134	0.02836	3	3	3.998	100			IL-2	1.666	1.707	-0.04125	0.0529	3	3	0.7798	100			IL-2	1.252	1.707	-0.4551	0.05118	3	3	8.892	100			IL-2	1.365	1.666	-0.3005	0.03135	3	3	9.583	100
	IL-4	1.286	1.091	0.1954	0.02836	3	3	6.891	100			IL-4	1.067	1.064	0.00221	0.0529	3	3	0.04178	100			IL-4	1.091	1.064	0.02639	0.05118	3	3	0.5157	100			IL-4	1.286	1.067	0.2196	0.03135	3	3	7.004	100
	IL-5	1.165	0.9847	0.1807	0.02836	3	3	6.373	100			IL-5	1.078	0.9985	0.07963	0.0529	3	3	1.505	100			IL-5	0.9847	0.9985	-0.0138	0.05118	3	3	0.2696	100			IL-5	1.165	1.078	0.08729	0.03135	3	3	2.784	100
	IL-6	2.366	1.329	1.037	0.02836	3	3	36.55	100			IL-6	1.195	1.196	-0.001351	0.0529	3	3	0.02554	100			IL-6	1.329	1.196	0.1328	0.05118	3	3	2.595	100			IL-6	2.366	1.195	1.171	0.03135	3	3	37.34	100
	IL-7	1.315	1.185	0.1297	0.02836	3	3	4.575	100			IL-7	1.114	1.153	-0.03919	0.0529	3	3	0.7408	100			IL-7	1.185	1.153	0.0323	0.05118	3	3	0.6311	100			IL-7	1.315	1.114	0.2012	0.03135	3	3	6.418	100
	IL-9	1.349	1.185	0.1641	0.02836	3	3	5.786	100			IL-9	1.593	1.604	-0.011	0.0529	3	3	0.2079	100			IL-9	1.185	1.604	-0.4191	0.05118	3	3	8.188	100			IL-9	1.349	1.593	-0.244	0.03135	3	3	7.783	100
	IL-10	1.517	1.315	0.2022	0.02836	3	3	7.129	100			IL-10	1.255	1.252	0.003314	0.0529	3	3	0.06265	100			IL-10	1.315	1.252	0.0632	0.05118	3	3	1.235	100			IL-10	1.517	1.255	0.262	0.03135	3	3	8.358	100
	IL-12 (p40)	1.529	1.444	0.08556	0.02836	3	3	3.017	100			IL-12 (p40)	1.509	1.548	-0.03838	0.0529	3	3	0.7254	100			IL-12 (p40)	1.444	1.548	-0.1039	0.05118	3	3	2.03	100			IL-12 (p40)	1.529	1.509	0.02	0.03135	3	3	0.638	100
	IL-12 (p-70)	1.3	1.113	0.1868	0.02836	3	3	6.588	100			IL-12 (p-70)	1.041	1.012	0.02905	0.0529	3	3	0.5491	100			IL-12 (p-70)	1.113	1.012	0.1007	0.05118	3	3	1.968	100			IL-12 (p-70)	1.3	1.041	0.2585	0.03135	3	3	8.245	100
	IL-13	1.49	1.349	0.1414	0.02836	3	3	4.985	100			IL-13	1.368	1.378	-0.009933	0.0529	3	3	0.1878	100			IL-13	1.349	1.378	-0.02899	0.05118	3	3	0.5664	100			IL-13	1.49	1.368	0.1223	0.03135	3	3	3.901	100
	IL-15	1.576	1.477	0.09856	0.02836	3	3	3.476	100			IL-15	1.355	1.372	-0.01718	0.0529	3	3	0.3247	100			IL-15	1.477	1.372	0.1045	0.05118	3	3	2.042	100			IL-15	1.576	1.355	0.2202	0.03135	3	3	7.024	100
	IL-17	1.51	1.301	0.2086	0.02836	3	3	7.355	100			IL-17	1.185	1.18	0.005408	0.0529	3	3	0.1022	100			IL-17	1.301	1.18	0.121	0.05118	3	3	2.364	100			IL-17	1.51	1.185	0.3242	0.03135	3	3	10.34	100
	IP-10	2.148	1.447	0.7015	0.02836	3	3	24.74	100			IP-10	1.854	1.754	0.1005	0.0529	3	3	1.9	100			IP-10	1.447	1.754	-0.3068	0.05118	3	3	5.995	100			IP-10	2.148	1.854	0.2942	0.03135	3	3	9.383	100
	KC	1.39	1.271	0.1194	0.02836	3	3	4.211	100			KC	2.94	2.282	0.6577	0.0529	3	3	12.43	100			KC	1.271	2.282	-1.011	0.05118	3	3	19.76	100			KC	1.39	2.94	-1.55	0.03135	3	3	49.43	100
	MCP-1	2.006	1.633	0.3725	0.02836	3	3	13.14	100			MCP-1	2.57	1.772	0.7978	0.0529	3	3	15.08	100			MCP-1	1.633	1.772	-0.1388	0.05118	3	3	2.712	100			MCP-1	2.006	2.57	-0.5641	0.03135	3	3	17.99	100
	MIP-1a	3.491	2.466	1.026	0.02836	3	3	36.17	100			MIP-1a	1.285	1.303	-0.01734	0.0529	3	3	0.3278	100			MIP-1a	2.466	1.303	1.163	0.05118	3	3	22.72	100			MIP-1a	3.491	1.285	2.206	0.03135	3	3	70.35	100
	MIP-1b	3.862	2.772	1.09	0.02836	3	3	38.44	100			MIP-1b	1.301	1.315	-0.01469	0.0529	3	3	0.2776	100			MIP-1b	2.772	1.315	1.457	0.05118	3	3	28.46	100			MIP-1b	3.862	1.301	2.561	0.03135	3	3	81.69	100
	MIP-2	3.164	1.156	2.008	0.02836	3	3	70.81	100			MIP-2	1.125	1.111	0.01346	0.0529	3	3	0.2543	100			MIP-2	1.156	1.111	0.0449	0.05118	3	3	0.8772	100			MIP-2	3.164	1.125	2.039	0.03135	3	3	65.05	100
	RANTES	1.844	1.525	0.3188	0.02836	3	3	11.24	100			RANTES	1.496	1.45	0.04517	0.0529	3	3	0.8538	100			RANTES	1.525	1.45	0.07452	0.05118	3	3	1.456	100			RANTES	1.844	1.496	0.3481	0.03135	3	3	11.1	100
	TNFa	2.063	1.195	0.8685	0.02836	3	3	30.63	100			TNFa	1.135	1.135	0	0.0529	3	3	0	100			TNFa	1.195	1.135	0.05938	0.05118	3	3	1.16	100			TNFa	2.063	1.135	0.9279	0.03135	3	3	29.6	100
	G-CSF	2.644	1.301	1.343	0.02836	3	3	47.36	100			G-CSF	1.213	1.192	0.02128	0.0529	3	3	0.4023	100			G-CSF	1.301	1.192	0.1094	0.05118	3	3	2.138	100			G-CSF	2.644	1.213	1.431	0.03135	3	3	45.65	100
	GM-CSF	1.161	0.9847	0.1764	0.02836	3	3	6.222	100			GM-CSF	0.9031	0.8838	0.01933	0.0529	3	3	0.3654	100			GM-CSF	0.9847	0.8838	0.101	0.05118	3	3	1.973	100			GM-CSF	1.161	0.9031	0.2581	0.03135	3	3	8.232	100
	INF-g	1.462	1.329	0.1334	0.02836	3	3	4.706	100			INF-g	1.246	1.259	-0.01297	0.0529	3	3	0.2452	100			INF-g	1.329	1.259	0.06993	0.05118	3	3	1.366	100			INF-g	1.462	1.246	0.2163	0.03135	3	3	6.9	100

## Sheet: Condition 2 - Stats
	Data Set: Condition 2 TLR4+ (+LPS) vs (-LPS)					Scroll Right For More Analyses						Data Set: Condition 2 TLR4- (+LPS) vs (-LPS)											Data Set: Condition 2 (-LPS) TLR4+ vs TLR4-											Data Set: Condition 2 (+LPS) TLR4+ vs TLR4-
	Two-way ANOVA	Ordinary										Two-way ANOVA	Ordinary										Two-way ANOVA	Ordinary										Two-way ANOVA	Ordinary
	Alpha	0.05										Alpha	0.05										Alpha	0.05										Alpha	0.05
	Source of Variation	% of total variation	P value	P value summary	Significant?							Source of Variation	% of total variation	P value	P value summary	Significant?							Source of Variation	% of total variation	P value	P value summary	Significant?							Source of Variation	% of total variation	P value	P value summary	Significant?
	Interaction	0.6367	<0.0001	****	Yes							Interaction	3.34	0.6419	ns	No							Interaction	3.09	0.926	ns	No							Interaction	5.911	<0.0001	****	Yes
	Row Factor	98.95	<0.0001	****	Yes							Row Factor	79.98	<0.0001	****	Yes							Row Factor	75.1	<0.0001	****	Yes							Row Factor	93.73	<0.0001	****	Yes
	Column Factor	0.2519	<0.0001	****	Yes							Column Factor	0.6528	0.0462	*	Yes							Column Factor	0.2459	0.2882	ns	No							Column Factor	0.001447	0.5261	ns	No
	ANOVA table	SS	DF	MS	F (DFn	DFd)	P value					ANOVA table	SS	DF	MS	F (DFn	DFd)	P value					ANOVA table	SS	DF	MS	F (DFn	DFd)	P value					ANOVA table	SS	DF	MS	F (DFn	DFd)	P value
	Interaction	0.2143	24	0.008928	F (24	100) = 16.92	P<0.0001					Interaction	1.598	24	0.06657	F (24	100) = 0.8687	P=0.6419					Interaction	1.082	24	0.04508	F (24	100) = 0.597	P=0.9260					Interaction	2.728	24	0.1137	F (24	100) = 68.92	P<0.0001
	Row Factor	33.3	24	1.388	F (24	100) = 2629	P<0.0001					Row Factor	38.26	24	1.594	F (24	100) = 20.8	P<0.0001					Row Factor	26.3	24	1.096	F (24	100) = 14.51	P<0.0001					Row Factor	43.26	24	1.803	F (24	100) = 1093	P<0.0001
	Column Factor	0.08479	1	0.08479	F (1	100) = 160.6	P<0.0001					Column Factor	0.3123	1	0.3123	F (1	100) = 4.074	P=0.0462					Column Factor	0.08611	1	0.08611	F (1	100) = 1.14	P=0.2882					Column Factor	0.0006677	1	0.0006677	F (1	100) = 0.4048	P=0.5261
	Residual	0.05278	100	0.0005278								Residual	7.664	100	0.07664								Residual	7.552	100	0.07552								Residual	0.1649	100	0.001649
	Number of missing values	0										Number of missing values	0										Number of missing values	0										Number of missing values	0
	Multiple Comparison Test											Multiple Comparison Test											Multiple Comparison Test											Multiple Comparison Test
	Number of families	1										Number of families	1										Number of families	1										Number of families	1
	Number of comparisons per family	25										Number of comparisons per family	25										Number of comparisons per family	25										Number of comparisons per family	25
	Alpha	0.05										Alpha	0.05										Alpha	0.05										Alpha	0.05
	Sidak's multiple comparisons test	Mean Diff.	95.00% CI of diff.	Significant?	Summary	Adjusted P Value						Sidak's multiple comparisons test	Mean Diff.	95.00% CI of diff.	Significant?	Summary	Adjusted P Value						Sidak's multiple comparisons test	Mean Diff.	95.00% CI of diff.	Significant?	Summary	Adjusted P Value						Sidak's multiple comparisons test	Mean Diff.	95.00% CI of diff.	Significant?	Summary	Adjusted P Value
	2 (+LPS) TLR4+ - 2 (-LPS) TLR4+											2 (+LPS) TLR4- - 2 (-LPS) TLR4-											2 (-LPS) TLR4+ - 2 (-LPS) TLR4-											2 (+LPS) TLR4+ - 2 (+LPS) TLR4-
	IL-1a	0.1115	0.05211 to 0.1709	Yes	****	<0.0001						IL-1a	0.07631	-0.6393 to 0.7919	No	ns	>0.9999						IL-1a	0.1134	-0.597 to 0.8237	No	ns	>0.9999						IL-1a	0.1485	0.04357 to 0.2535	Yes	***	0.0005
	IL-1b	0.01525	-0.04414 to 0.07464	No	ns	>0.9999						IL-1b	-0.01705	-0.7327 to 0.6986	No	ns	>0.9999						IL-1b	0.06689	-0.6435 to 0.7772	No	ns	>0.9999						IL-1b	0.09919	-0.00579 to 0.2042	No	ns	0.0839
	IL-2	-0.006161	-0.06555 to 0.05323	No	ns	>0.9999						IL-2	-0.0138	-0.7294 to 0.7018	No	ns	>0.9999						IL-2	0.03678	-0.6736 to 0.7471	No	ns	>0.9999						IL-2	0.04442	-0.06056 to 0.1494	No	ns	0.9937
	IL-4	0.02583	-0.03356 to 0.08521	No	ns	0.991						IL-4	0.04251	-0.6731 to 0.7581	No	ns	>0.9999						IL-4	0.1207	-0.5896 to 0.8311	No	ns	>0.9999						IL-4	0.1041	-0.0009157 to 0.209	No	ns	0.0544
	IL-5	0.09053	0.03114 to 0.1499	Yes	***	0.0001						IL-5	0.07369	-0.6419 to 0.7893	No	ns	>0.9999						IL-5	0.1423	-0.5681 to 0.8526	No	ns	>0.9999						IL-5	0.1591	0.05413 to 0.2641	Yes	***	0.0001
	IL-6	0.1751	0.1157 to 0.2344	Yes	****	<0.0001						IL-6	0.4637	-0.2519 to 1.179	No	ns	0.6652						IL-6	-0.3247	-1.035 to 0.3857	No	ns	0.9833						IL-6	-0.6133	-0.7183 to -0.5084	Yes	****	<0.0001
	IL-7	0.03176	-0.02763 to 0.09114	No	ns	0.9143						IL-7	-0.005791	-0.7214 to 0.7098	No	ns	>0.9999						IL-7	0.08509	-0.6253 to 0.7954	No	ns	>0.9999						IL-7	0.1226	0.01766 to 0.2276	Yes	**	0.0088
	IL-9	0.01159	-0.0478 to 0.07098	No	ns	>0.9999						IL-9	-0.02418	-0.7398 to 0.6914	No	ns	>0.9999						IL-9	0.00221	-0.7081 to 0.7126	No	ns	>0.9999						IL-9	0.03798	-0.067 to 0.143	No	ns	0.9994
	IL-10	0.02583	-0.03356 to 0.08521	No	ns	0.991						IL-10	-0.06041	-0.776 to 0.6552	No	ns	>0.9999						IL-10	0.02696	-0.6834 to 0.7373	No	ns	>0.9999						IL-10	0.1132	0.008218 to 0.2182	Yes	*	0.0229
	IL-12 (p40)	-0.04746	-0.1068 to 0.01193	No	ns	0.2785						IL-12 (p40)	-0.08468	-0.8003 to 0.6309	No	ns	>0.9999						IL-12 (p40)	0.07843	-0.6319 to 0.7888	No	ns	>0.9999						IL-12 (p40)	0.1157	0.01067 to 0.2206	Yes	*	0.018
	IL-12 (p-70)	0.03745	-0.02194 to 0.09684	No	ns	0.7123						IL-12 (p-70)	0.00221	-0.7134 to 0.7178	No	ns	>0.9999						IL-12 (p-70)	0.08876	-0.6216 to 0.7991	No	ns	>0.9999						IL-12 (p-70)	0.124	0.01902 to 0.229	Yes	**	0.0077
	IL-13	-0.06005	-0.1194 to -0.0006602	Yes	*	0.0449						IL-13	-0.07803	-0.7936 to 0.6376	No	ns	>0.9999						IL-13	0.043	-0.6674 to 0.7533	No	ns	>0.9999						IL-13	0.06098	-0.044 to 0.166	No	ns	0.8322
	IL-15	-0.01449	-0.07388 to 0.0449	No	ns	>0.9999						IL-15	-0.1209	-0.8365 to 0.5947	No	ns	>0.9999						IL-15	0.009212	-0.7011 to 0.7196	No	ns	>0.9999						IL-15	0.1156	0.01066 to 0.2206	Yes	*	0.018
	IL-17	0.1042	0.04477 to 0.1635	Yes	****	<0.0001						IL-17	0.091	-0.6246 to 0.8066	No	ns	>0.9999						IL-17	0.1249	-0.5855 to 0.8352	No	ns	>0.9999						IL-17	0.138	0.03305 to 0.243	Yes	**	0.0017
	IP-10	0.2752	0.2158 to 0.3346	Yes	****	<0.0001						IP-10	0.5136	-0.202 to 1.229	No	ns	0.4719						IP-10	0.3289	-0.3814 to 1.039	No	ns	0.9805						IP-10	0.09056	-0.01442 to 0.1955	No	ns	0.1708
	KC	0.08812	0.02873 to 0.1475	Yes	***	0.0002						KC	0.6622	-0.05337 to 1.378	No	ns	0.0999						KC	-0.4396	-1.15 to 0.2708	No	ns	0.7429						KC	-1.014	-1.119 to -0.9087	Yes	****	<0.0001
	MCP-1	0.05536	-0.004028 to 0.1147	No	ns	0.0941						MCP-1	0.254	-0.4616 to 0.9696	No	ns	0.9995						MCP-1	-0.2217	-0.9321 to 0.4886	No	ns	>0.9999						MCP-1	-0.4203	-0.5253 to -0.3154	Yes	****	<0.0001
	MIP-1a	0.04005	-0.01934 to 0.09943	No	ns	0.5919						MIP-1a	0	-0.7156 to 0.7156	No	ns	>0.9999						MIP-1a	0.05649	-0.6539 to 0.7668	No	ns	>0.9999						MIP-1a	0.09653	-0.008446 to 0.2015	No	ns	0.1053
	MIP-1b	-0.01933	-0.07872 to 0.04006	No	ns	0.9999						MIP-1b	-0.06764	-0.7832 to 0.648	No	ns	>0.9999						MIP-1b	0.1107	-0.5997 to 0.821	No	ns	>0.9999						MIP-1b	0.159	0.05402 to 0.264	Yes	***	0.0001
	MIP-2	-0.05058	-0.11 to 0.008812	No	ns	0.1867						MIP-2	-0.03899	-0.7546 to 0.6766	No	ns	>0.9999						MIP-2	0.09627	-0.6141 to 0.8066	No	ns	>0.9999						MIP-2	0.08468	-0.0203 to 0.1897	No	ns	0.2637
	RANTES	0.05219	-0.007198 to 0.1116	No	ns	0.1495						RANTES	0.01355	-0.7021 to 0.7292	No	ns	>0.9999						RANTES	0.04248	-0.6679 to 0.7528	No	ns	>0.9999						RANTES	0.08111	-0.02387 to 0.1861	No	ns	0.335
	TNFa	0.06737	0.007985 to 0.1268	Yes	*	0.0127						TNFa	0.01244	-0.7032 to 0.728	No	ns	>0.9999						TNFa	0.01244	-0.6979 to 0.7228	No	ns	>0.9999						TNFa	0.06737	-0.03761 to 0.1724	No	ns	0.6823
	G-CSF	0.1107	0.05128 to 0.1701	Yes	****	<0.0001						G-CSF	0.4547	-0.2609 to 1.17	No	ns	0.6996						G-CSF	0.4351	-0.2753 to 1.145	No	ns	0.7588						G-CSF	0.0911	-0.01388 to 0.1961	No	ns	0.1637
	GM-CSF	-0.04935	-0.1087 to 0.01003	No	ns	0.2194						GM-CSF	-0.02161	-0.7372 to 0.694	No	ns	>0.9999						GM-CSF	0.06641	-0.6439 to 0.7768	No	ns	>0.9999						GM-CSF	0.03866	-0.06632 to 0.1436	No	ns	0.9992
	INF-g	0.1183	0.05887 to 0.1776	Yes	****	<0.0001						INF-g	0.1545	-0.5612 to 0.8701	No	ns	>0.9999						INF-g	0.0966	-0.6138 to 0.8069	No	ns	>0.9999						INF-g	0.06039	-0.04459 to 0.1654	No	ns	0.8437
	Test details	Mean 1	Mean 2	Mean Diff.	SE of diff.	N1	N2	t	DF			Test details	Mean 1	Mean 2	Mean Diff.	SE of diff.	N1	N2	t	DF			Test details	Mean 1	Mean 2	Mean Diff.	SE of diff.	N1	N2	t	DF			Test details	Mean 1	Mean 2	Mean Diff.	SE of diff.	N1	N2	t	DF
	2 (+LPS) TLR4+ - 2 (-LPS) TLR4+											2 (+LPS) TLR4- - 2 (-LPS) TLR4-											2 (-LPS) TLR4+ - 2 (-LPS) TLR4-											2 (+LPS) TLR4+ - 2 (+LPS) TLR4-
	IL-1a	1.62	1.508	0.1115	0.01876	3	3	5.944	100			IL-1a	1.471	1.395	0.07631	0.226	3	3	0.3376	100			IL-1a	1.508	1.395	0.1134	0.2244	3	3	0.5052	100			IL-1a	1.62	1.471	0.1485	0.03316	3	3	4.48	100
	IL-1b	1	0.9847	0.01525	0.01876	3	3	0.8131	100			IL-1b	0.9008	0.9179	-0.01705	0.226	3	3	0.07543	100			IL-1b	0.9847	0.9179	0.06689	0.2244	3	3	0.2981	100			IL-1b	1	0.9008	0.09919	0.03316	3	3	2.991	100
	IL-2	1.085	1.091	-0.006161	0.01876	3	3	0.3284	100			IL-2	1.04	1.054	-0.0138	0.226	3	3	0.06104	100			IL-2	1.091	1.054	0.03678	0.2244	3	3	0.1639	100			IL-2	1.085	1.04	0.04442	0.03316	3	3	1.339	100
	IL-4	1.239	1.213	0.02583	0.01876	3	3	1.377	100			IL-4	1.135	1.092	0.04251	0.226	3	3	0.188	100			IL-4	1.213	1.092	0.1207	0.2244	3	3	0.5381	100			IL-4	1.239	1.135	0.1041	0.03316	3	3	3.138	100
	IL-5	1.361	1.271	0.09053	0.01876	3	3	4.826	100			IL-5	1.202	1.129	0.07369	0.226	3	3	0.326	100			IL-5	1.271	1.129	0.1423	0.2244	3	3	0.6341	100			IL-5	1.361	1.202	0.1591	0.03316	3	3	4.798	100
	IL-6	1.906	1.731	0.1751	0.01876	3	3	9.332	100			IL-6	2.52	2.056	0.4637	0.226	3	3	2.052	100			IL-6	1.731	2.056	-0.3247	0.2244	3	3	1.447	100			IL-6	1.906	2.52	-0.6133	0.03316	3	3	18.5	100
	IL-7	1.279	1.247	0.03176	0.01876	3	3	1.693	100			IL-7	1.156	1.162	-0.005791	0.226	3	3	0.02562	100			IL-7	1.247	1.162	0.08509	0.2244	3	3	0.3792	100			IL-7	1.279	1.156	0.1226	0.03316	3	3	3.698	100
	IL-9	1.078	1.067	0.01159	0.01876	3	3	0.6177	100			IL-9	1.04	1.064	-0.02418	0.226	3	3	0.107	100			IL-9	1.067	1.064	0.00221	0.2244	3	3	0.00985	100			IL-9	1.078	1.04	0.03798	0.03316	3	3	1.145	100
	IL-10	1.247	1.221	0.02583	0.01876	3	3	1.377	100			IL-10	1.134	1.194	-0.06041	0.226	3	3	0.2673	100			IL-10	1.221	1.194	0.02696	0.2244	3	3	0.1202	100			IL-10	1.247	1.134	0.1132	0.03316	3	3	3.414	100
	IL-12 (p40)	1.239	1.286	-0.04746	0.01876	3	3	2.53	100			IL-12 (p40)	1.123	1.208	-0.08468	0.226	3	3	0.3746	100			IL-12 (p40)	1.286	1.208	0.07843	0.2244	3	3	0.3495	100			IL-12 (p40)	1.239	1.123	0.1157	0.03316	3	3	3.488	100
	IL-12 (p-70)	1.213	1.175	0.03745	0.01876	3	3	1.996	100			IL-12 (p-70)	1.089	1.087	0.00221	0.226	3	3	0.009778	100			IL-12 (p-70)	1.175	1.087	0.08876	0.2244	3	3	0.3956	100			IL-12 (p-70)	1.213	1.089	0.124	0.03316	3	3	3.739	100
	IL-13	1.195	1.255	-0.06005	0.01876	3	3	3.201	100			IL-13	1.134	1.212	-0.07803	0.226	3	3	0.3452	100			IL-13	1.255	1.212	0.043	0.2244	3	3	0.1916	100			IL-13	1.195	1.134	0.06098	0.03316	3	3	1.839	100
	IL-15	1.286	1.301	-0.01449	0.01876	3	3	0.7724	100			IL-15	1.171	1.291	-0.1209	0.226	3	3	0.5349	100			IL-15	1.301	1.291	0.009212	0.2244	3	3	0.04106	100			IL-15	1.286	1.171	0.1156	0.03316	3	3	3.487	100
	IL-17	1.702	1.598	0.1042	0.01876	3	3	5.553	100			IL-17	1.564	1.473	0.091	0.226	3	3	0.4026	100			IL-17	1.598	1.473	0.1249	0.2244	3	3	0.5565	100			IL-17	1.702	1.564	0.138	0.03316	3	3	4.162	100
	IP-10	2.966	2.691	0.2752	0.01876	3	3	14.67	100			IP-10	2.876	2.362	0.5136	0.226	3	3	2.272	100			IP-10	2.691	2.362	0.3289	0.2244	3	3	1.466	100			IP-10	2.966	2.876	0.09056	0.03316	3	3	2.731	100
	KC	1.803	1.715	0.08812	0.01876	3	3	4.698	100			KC	2.816	2.154	0.6622	0.226	3	3	2.93	100			KC	1.715	2.154	-0.4396	0.2244	3	3	1.959	100			KC	1.803	2.816	-1.014	0.03316	3	3	30.57	100
	MCP-1	1.146	1.091	0.05536	0.01876	3	3	2.951	100			MCP-1	1.566	1.312	0.254	0.226	3	3	1.124	100			MCP-1	1.091	1.312	-0.2217	0.2244	3	3	0.9881	100			MCP-1	1.146	1.566	-0.4203	0.03316	3	3	12.68	100
	MIP-1a	1.185	1.145	0.04005	0.01876	3	3	2.135	100			MIP-1a	1.089	1.089	0	0.226	3	3	0	100			MIP-1a	1.145	1.089	0.05649	0.2244	3	3	0.2518	100			MIP-1a	1.185	1.089	0.09653	0.03316	3	3	2.911	100
	MIP-1b	1.452	1.472	-0.01933	0.01876	3	3	1.03	100			MIP-1b	1.293	1.361	-0.06764	0.226	3	3	0.2992	100			MIP-1b	1.472	1.361	0.1107	0.2244	3	3	0.4933	100			MIP-1b	1.452	1.293	0.159	0.03316	3	3	4.795	100
	MIP-2	1.125	1.175	-0.05058	0.01876	3	3	2.696	100			MIP-2	1.04	1.079	-0.03899	0.226	3	3	0.1725	100			MIP-2	1.175	1.079	0.09627	0.2244	3	3	0.429	100			MIP-2	1.125	1.04	0.08468	0.03316	3	3	2.554	100
	RANTES	1.472	1.42	0.05219	0.01876	3	3	2.782	100			RANTES	1.391	1.378	0.01355	0.226	3	3	0.05996	100			RANTES	1.42	1.378	0.04248	0.2244	3	3	0.1893	100			RANTES	1.472	1.391	0.08111	0.03316	3	3	2.446	100
	TNFa	1.271	1.204	0.06737	0.01876	3	3	3.592	100			TNFa	1.204	1.191	0.01244	0.226	3	3	0.05504	100			TNFa	1.204	1.191	0.01244	0.2244	3	3	0.05545	100			TNFa	1.271	1.204	0.06737	0.03316	3	3	2.032	100
	G-CSF	2.883	2.772	0.1107	0.01876	3	3	5.9	100			G-CSF	2.792	2.337	0.4547	0.226	3	3	2.011	100			G-CSF	2.772	2.337	0.4351	0.2244	3	3	1.939	100			G-CSF	2.883	2.792	0.0911	0.03316	3	3	2.747	100
	GM-CSF	0.9201	0.9695	-0.04935	0.01876	3	3	2.631	100			GM-CSF	0.8815	0.9031	-0.02161	0.226	3	3	0.09561	100			GM-CSF	0.9695	0.9031	0.06641	0.2244	3	3	0.296	100			GM-CSF	0.9201	0.8815	0.03866	0.03316	3	3	1.166	100
	INF-g	1.796	1.678	0.1183	0.01876	3	3	6.304	100			INF-g	1.736	1.582	0.1545	0.226	3	3	0.6833	100			INF-g	1.678	1.582	0.0966	0.2244	3	3	0.4305	100			INF-g	1.796	1.736	0.06039	0.03316	3	3	1.821	100

## Sheet: Condition 3 - Stats
	Data Set: Condition 3 TLR4+ (+LPS) vs (-LPS)					Scroll Right For More Analyses						Data Set: Condition 3 TLR4- (+LPS) vs (-LPS)											Data Set: Condition 3 (-LPS) TLR4+ vs TLR4-											Data Set: Condition 3 (+LPS) TLR4+ vs TLR4-
	Two-way ANOVA	Ordinary										Two-way ANOVA	Ordinary										Two-way ANOVA	Ordinary										Two-way ANOVA	Ordinary
	Alpha	0.05										Alpha	0.05										Alpha	0.05										Alpha	0.05
	Source of Variation	% of total variation	P value	P value summary	Significant?							Source of Variation	% of total variation	P value	P value summary	Significant?							Source of Variation	% of total variation	P value	P value summary	Significant?							Source of Variation	% of total variation	P value	P value summary	Significant?
	Interaction	0.5627	<0.0001	****	Yes							Interaction	0.3067	0.1134	ns	No							Interaction	35.96	<0.0001	****	Yes							Interaction	35.26	<0.0001	****	Yes
	Row Factor	98.99	<0.0001	****	Yes							Row Factor	95.68	<0.0001	****	Yes							Row Factor	58.81	<0.0001	****	Yes							Row Factor	58.66	<0.0001	****	Yes
	Column Factor	0.3038	<0.0001	****	Yes							Column Factor	0.07744	0.004	**	Yes							Column Factor	2.739	<0.0001	****	Yes							Column Factor	5.988	<0.0001	****	Yes
	ANOVA table	SS	DF	MS	F (DFn	DFd)	P value					ANOVA table	SS (Type III)	DF	MS	F (DFn	DFd)	P value					ANOVA table	SS (Type III)	DF	MS	F (DFn	DFd)	P value					ANOVA table	SS	DF	MS	F (DFn	DFd)	P value
	Interaction	0.5642	24	0.02351	F (24	100) = 15.84	P<0.0001					Interaction	0.2399	24	0.009994	F (24	82) = 1.444	P=0.1134					Interaction	30.59	24	1.275	F (24	82) = 168.4	P<0.0001					Interaction	36.14	24	1.506	F (24	100) = 1578	P<0.0001
	Row Factor	99.25	24	4.135	F (24	100) = 2787	P<0.0001					Row Factor	74.82	24	3.118	F (24	82) = 450.3	P<0.0001					Row Factor	50.03	24	2.085	F (24	82) = 275.4	P<0.0001					Row Factor	60.12	24	2.505	F (24	100) = 2625	P<0.0001
	Column Factor	0.3046	1	0.3046	F (1	100) = 205.3	P<0.0001					Column Factor	0.06056	1	0.06056	F (1	82) = 8.748	P=0.0040					Column Factor	2.33	1	2.33	F (1	82) = 307.8	P<0.0001					Column Factor	6.137	1	6.137	F (1	100) = 6430	P<0.0001
	Residual	0.1484	100	0.001484								Residual	0.5677	82	0.006923								Residual	0.6206	82	0.007568								Residual	0.09544	100	0.0009544
	Number of missing values	0										Number of missing values	18										Number of missing values	18										Number of missing values	0
	Multiple Comparison Test											Multiple Comparison Test											Multiple Comparison Test											Multiple Comparison Test
	Number of families	1										Number of families	1										Number of families	1										Number of families	1
	Number of comparisons per family	25										Number of comparisons per family	25										Number of comparisons per family	25										Number of comparisons per family	25
	Alpha	0.05										Alpha	0.05										Alpha	0.05										Alpha	0.05
	Sidak's multiple comparisons test	Mean Diff.	95.00% CI of diff.	Significant?	Summary	Adjusted P Value						Sidak's multiple comparisons test	Mean Diff.	95.00% CI of diff.	Significant?	Summary	Adjusted P Value						Sidak's multiple comparisons test	Mean Diff.	95.00% CI of diff.	Significant?	Summary	Adjusted P Value						Sidak's multiple comparisons test	Mean Diff.	95.00% CI of diff.	Significant?	Summary	Adjusted P Value
	3 (+LPS) TLR4+ - 3 (-LPS) TLR4+											3 (+LPS) TLR4- - 3 (-LPS) TLR4-											3 (-LPS) TLR4+ - 3 (-LPS) TLR4-											3 (+LPS) TLR4+ - 3 (+LPS) TLR4-
	IL-1a	0.3246	0.2251 to 0.4242	Yes	****	<0.0001						IL-1a	-0.08366	-0.3255 to 0.1582	No	ns	0.9997						IL-1a	0.3574	0.1045 to 0.6103	Yes	***	0.0006						IL-1a	0.7657	0.6858 to 0.8456	Yes	****	<0.0001
	IL-1b	0.008455	-0.09111 to 0.108	No	ns	>0.9999						IL-1b	-0.05985	-0.3017 to 0.182	No	ns	>0.9999						IL-1b	0.1857	-0.06718 to 0.4386	No	ns	0.4234						IL-1b	0.254	0.1742 to 0.3339	Yes	****	<0.0001
	IL-2	0.01903	-0.08054 to 0.1186	No	ns	>0.9999						IL-2	0.03491	-0.1814 to 0.2513	No	ns	>0.9999						IL-2	0.1952	-0.03106 to 0.4214	No	ns	0.1691						IL-2	0.1793	0.09942 to 0.2591	Yes	****	<0.0001
	IL-4	0.04006	-0.0595 to 0.1396	No	ns	0.9968						IL-4	-0.05962	-0.3015 to 0.1823	No	ns	>0.9999						IL-4	0.1225	-0.1304 to 0.3754	No	ns	0.9664						IL-4	0.2221	0.1423 to 0.302	Yes	****	<0.0001
	IL-5	0.08717	-0.01239 to 0.1867	No	ns	0.1536						IL-5	-0.06258	-0.3045 to 0.1793	No	ns	>0.9999						IL-5	-0.2409	-0.4938 to 0.01204	No	ns	0.078						IL-5	-0.09112	-0.171 to -0.01126	Yes	*	0.0118
	IL-6	0.3345	0.2349 to 0.4341	Yes	****	<0.0001						IL-6	-0.2724	-0.5143 to -0.03056	Yes	*	0.0141						IL-6	0.9523	0.6994 to 1.205	Yes	****	<0.0001						IL-6	1.559	1.479 to 1.639	Yes	****	<0.0001
	IL-7	0.02397	-0.0756 to 0.1235	No	ns	>0.9999						IL-7	0.0868	-0.1295 to 0.3032	No	ns	0.9968						IL-7	0.305	0.07883 to 0.5313	Yes	**	0.0012						IL-7	0.2422	0.1624 to 0.3221	Yes	****	<0.0001
	IL-9	0.06713	-0.03244 to 0.1667	No	ns	0.5923						IL-9	-0.04789	-0.2898 to 0.194	No	ns	>0.9999						IL-9	0.1818	-0.07107 to 0.4348	No	ns	0.4636						IL-9	0.2969	0.217 to 0.3767	Yes	****	<0.0001
	IL-10	0.03067	-0.0689 to 0.1302	No	ns	>0.9999						IL-10	-0.07016	-0.312 to 0.1717	No	ns	>0.9999						IL-10	0.1786	-0.07431 to 0.4315	No	ns	0.4981						IL-10	0.2794	0.1996 to 0.3593	Yes	****	<0.0001
	IL-12 (p40)	-0.02699	-0.1266 to 0.07258	No	ns	>0.9999						IL-12 (p40)	-0.01797	-0.2599 to 0.2239	No	ns	>0.9999						IL-12 (p40)	0.2154	-0.03756 to 0.4683	No	ns	0.1851						IL-12 (p40)	0.2063	0.1265 to 0.2862	Yes	****	<0.0001
	IL-12 (p-70)	0.06479	-0.03478 to 0.1644	No	ns	0.6579						IL-12 (p-70)	-0.03961	-0.2815 to 0.2023	No	ns	>0.9999						IL-12 (p-70)	0.1648	-0.08809 to 0.4177	No	ns	0.6496						IL-12 (p-70)	0.2692	0.1894 to 0.3491	Yes	****	<0.0001
	IL-13	0.06603	-0.03354 to 0.1656	No	ns	0.6233						IL-13	0.006161	-0.2357 to 0.2481	No	ns	>0.9999						IL-13	0.2682	0.01526 to 0.5211	Yes	*	0.0277						IL-13	0.328	0.2482 to 0.4079	Yes	****	<0.0001
	IL-15	0.01751	-0.08206 to 0.1171	No	ns	>0.9999						IL-15	-0.03946	-0.2814 to 0.2024	No	ns	>0.9999						IL-15	0.1345	-0.1184 to 0.3874	No	ns	0.9155						IL-15	0.1915	0.1116 to 0.2713	Yes	****	<0.0001
	IL-17	0.07624	-0.02333 to 0.1758	No	ns	0.3509						IL-17	0.09997	-0.1164 to 0.3163	No	ns	0.9801						IL-17	0.3043	0.07808 to 0.5305	Yes	**	0.0012						IL-17	0.2806	0.2007 to 0.3604	Yes	****	<0.0001
	IP-10	0.2729	0.1733 to 0.3725	Yes	****	<0.0001						IP-10	-0.01827	-0.2602 to 0.2236	No	ns	>0.9999						IP-10	1.104	0.8513 to 1.357	Yes	****	<0.0001						IP-10	1.395	1.316 to 1.475	Yes	****	<0.0001
	KC	0.06008	-0.03949 to 0.1596	No	ns	0.781						KC	0.04767	-0.1942 to 0.2896	No	ns	>0.9999						KC	-2.617	-2.87 to -2.364	Yes	****	<0.0001						KC	-2.605	-2.684 to -2.525	Yes	****	<0.0001
	MCP-1	0.1804	0.08084 to 0.28	Yes	****	<0.0001						MCP-1	-0.1349	-0.3768 to 0.107	No	ns	0.8739						MCP-1	-1.87	-2.122 to -1.617	Yes	****	<0.0001						MCP-1	-1.554	-1.634 to -1.474	Yes	****	<0.0001
	MIP-1a	0.3372	0.2376 to 0.4367	Yes	****	<0.0001						MIP-1a	0.06094	-0.1554 to 0.2773	No	ns	>0.9999						MIP-1a	2	1.774 to 2.226	Yes	****	<0.0001						MIP-1a	2.276	2.196 to 2.356	Yes	****	<0.0001
	MIP-1b	-0.1532	-0.2528 to -0.05368	Yes	***	0.0001						MIP-1b	0.04128	-0.1751 to 0.2576	No	ns	>0.9999						MIP-1b	2.496	2.27 to 2.722	Yes	****	<0.0001						MIP-1b	2.301	2.221 to 2.381	Yes	****	<0.0001
	MIP-2	-0.06303	-0.1626 to 0.03653	No	ns	0.7057						MIP-2	-0.2444	-0.4863 to -0.002505	Yes	*	0.0453						MIP-2	0.8492	0.5963 to 1.102	Yes	****	<0.0001						MIP-2	1.031	0.9507 to 1.11	Yes	****	<0.0001
	RANTES	0.1871	0.08751 to 0.2866	Yes	****	<0.0001						RANTES	-0.09738	-0.3393 to 0.1445	No	ns	0.9966						RANTES	0.01817	-0.2347 to 0.2711	No	ns	>0.9999						RANTES	0.3026	0.2228 to 0.3825	Yes	****	<0.0001
	TNFa	0.1468	0.04723 to 0.2464	Yes	***	0.0002						TNFa	-0.08157	-0.2979 to 0.1348	No	ns	0.9987						TNFa	0.9719	0.7456 to 1.198	Yes	****	<0.0001						TNFa	1.2	1.12 to 1.28	Yes	****	<0.0001
	G-CSF	-0.03104	-0.1306 to 0.06853	No	ns	>0.9999						G-CSF	-0.01139	-0.2533 to 0.2305	No	ns	>0.9999						G-CSF	0.4122	0.1593 to 0.6651	Yes	****	<0.0001						G-CSF	0.3926	0.3127 to 0.4724	Yes	****	<0.0001
	GM-CSF	0.04208	-0.05748 to 0.1417	No	ns	0.9938						GM-CSF	-0.0652	-0.3071 to 0.1767	No	ns	>0.9999						GM-CSF	0.109	-0.1439 to 0.3619	No	ns	0.9915						GM-CSF	0.2163	0.1364 to 0.2961	Yes	****	<0.0001
	INF-g	0.1406	0.04107 to 0.2402	Yes	***	0.0005						INF-g	-0.06276	-0.2791 to 0.1536	No	ns	>0.9999						INF-g	-0.0295	-0.2557 to 0.1967	No	ns	>0.9999						INF-g	0.1739	0.09404 to 0.2538	Yes	****	<0.0001
	Test details	Mean 1	Mean 2	Mean Diff.	SE of diff.	N1	N2	t	DF			Test details	Mean 1	Mean 2	Mean Diff.	SE of diff.	N1	N2	t	DF			Test details	Mean 1	Mean 2	Mean Diff.	SE of diff.	N1	N2	t	DF			Test details	Mean 1	Mean 2	Mean Diff.	SE of diff.	N1	N2	t	DF
	3 (+LPS) TLR4+ - 3 (-LPS) TLR4+											3 (+LPS) TLR4- - 3 (-LPS) TLR4-											3 (-LPS) TLR4+ - 3 (-LPS) TLR4-											3 (+LPS) TLR4+ - 3 (+LPS) TLR4-
	IL-1a	2.403	2.078	0.3246	0.03145	3	3	10.32	100			IL-1a	1.637	1.72	-0.08366	0.07595	3	2	1.101	82			IL-1a	2.078	1.72	0.3574	0.07942	3	2	4.501	82			IL-1a	2.403	1.637	0.7657	0.02522	3	3	30.36	100
	IL-1b	1.314	1.306	0.008455	0.03145	3	3	0.2688	100			IL-1b	1.06	1.12	-0.05985	0.07595	3	2	0.788	82			IL-1b	1.306	1.12	0.1857	0.07942	3	2	2.339	82			IL-1b	1.314	1.06	0.254	0.02522	3	3	10.07	100
	IL-2	1.355	1.336	0.01903	0.03145	3	3	0.6051	100			IL-2	1.175	1.141	0.03491	0.06794	3	3	0.5139	82			IL-2	1.336	1.141	0.1952	0.07103	3	3	2.747	82			IL-2	1.355	1.175	0.1793	0.02522	3	3	7.107	100
	IL-4	1.426	1.386	0.04006	0.03145	3	3	1.274	100			IL-4	1.204	1.263	-0.05962	0.07595	3	2	0.7849	82			IL-4	1.386	1.263	0.1225	0.07942	3	2	1.542	82			IL-4	1.426	1.204	0.2221	0.02522	3	3	8.807	100
	IL-5	1.484	1.397	0.08717	0.03145	3	3	2.772	100			IL-5	1.575	1.638	-0.06258	0.07595	3	2	0.8239	82			IL-5	1.397	1.638	-0.2409	0.07942	3	2	3.033	82			IL-5	1.484	1.575	-0.09112	0.02522	3	3	3.612	100
	IL-6	3.576	3.242	0.3345	0.03145	3	3	10.64	100			IL-6	2.017	2.289	-0.2724	0.07595	3	2	3.587	82			IL-6	3.242	2.289	0.9523	0.07942	3	2	11.99	82			IL-6	3.576	2.017	1.559	0.02522	3	3	61.82	100
	IL-7	1.481	1.457	0.02397	0.03145	3	3	0.7622	100			IL-7	1.239	1.152	0.0868	0.06794	3	3	1.278	82			IL-7	1.457	1.152	0.305	0.07103	3	3	4.294	82			IL-7	1.481	1.239	0.2422	0.02522	3	3	9.602	100
	IL-9	1.452	1.385	0.06713	0.03145	3	3	2.134	100			IL-9	1.155	1.203	-0.04789	0.07595	3	2	0.6306	82			IL-9	1.385	1.203	0.1818	0.07942	3	2	2.29	82			IL-9	1.452	1.155	0.2969	0.02522	3	3	11.77	100
	IL-10	1.659	1.628	0.03067	0.03145	3	3	0.9751	100			IL-10	1.379	1.449	-0.07016	0.07595	3	2	0.9237	82			IL-10	1.628	1.449	0.1786	0.07942	3	2	2.249	82			IL-10	1.659	1.379	0.2794	0.02522	3	3	11.08	100
	IL-12 (p40)	1.489	1.516	-0.02699	0.03145	3	3	0.8581	100			IL-12 (p40)	1.283	1.3	-0.01797	0.07595	3	2	0.2366	82			IL-12 (p40)	1.516	1.3	0.2154	0.07942	3	2	2.712	82			IL-12 (p40)	1.489	1.283	0.2063	0.02522	3	3	8.18	100
	IL-12 (p-70)	1.495	1.431	0.06479	0.03145	3	3	2.06	100			IL-12 (p-70)	1.226	1.266	-0.03961	0.07595	3	2	0.5215	82			IL-12 (p-70)	1.431	1.266	0.1648	0.07942	3	2	2.075	82			IL-12 (p-70)	1.495	1.226	0.2692	0.02522	3	3	10.67	100
	IL-13	1.696	1.63	0.06603	0.03145	3	3	2.099	100			IL-13	1.368	1.362	0.006161	0.07595	3	2	0.08112	82			IL-13	1.63	1.362	0.2682	0.07942	3	2	3.377	82			IL-13	1.696	1.368	0.328	0.02522	3	3	13.01	100
	IL-15	1.571	1.554	0.01751	0.03145	3	3	0.5566	100			IL-15	1.38	1.419	-0.03946	0.07595	3	2	0.5196	82			IL-15	1.554	1.419	0.1345	0.07942	3	2	1.694	82			IL-15	1.571	1.38	0.1915	0.02522	3	3	7.591	100
	IL-17	1.748	1.672	0.07624	0.03145	3	3	2.424	100			IL-17	1.467	1.367	0.09997	0.06794	3	3	1.471	82			IL-17	1.672	1.367	0.3043	0.07103	3	3	4.284	82			IL-17	1.748	1.467	0.2806	0.02522	3	3	11.12	100
	IP-10	3.416	3.143	0.2729	0.03145	3	3	8.677	100			IP-10	2.021	2.039	-0.01827	0.07595	3	2	0.2405	82			IP-10	3.143	2.039	1.104	0.07942	3	2	13.9	82			IP-10	3.416	2.021	1.395	0.02522	3	3	55.32	100
	KC	1.439	1.379	0.06008	0.03145	3	3	1.91	100			KC	4.044	3.996	0.04767	0.07595	3	2	0.6276	82			KC	1.379	3.996	-2.617	0.07942	3	2	32.95	82			KC	1.439	4.044	-2.605	0.02522	3	3	103.3	100
	MCP-1	2.191	2.011	0.1804	0.03145	3	3	5.736	100			MCP-1	3.745	3.88	-0.1349	0.07595	3	2	1.776	82			MCP-1	2.011	3.88	-1.87	0.07942	3	2	23.54	82			MCP-1	2.191	3.745	-1.554	0.02522	3	3	61.62	100
	MIP-1a	3.431	3.094	0.3372	0.03145	3	3	10.72	100			MIP-1a	1.155	1.094	0.06094	0.06794	3	3	0.897	82			MIP-1a	3.094	1.094	2	0.07103	3	3	28.15	82			MIP-1a	3.431	1.155	2.276	0.02522	3	3	90.23	100
	MIP-1b	3.609	3.762	-0.1532	0.03145	3	3	4.873	100			MIP-1b	1.308	1.266	0.04128	0.06794	3	3	0.6077	82			MIP-1b	3.762	1.266	2.496	0.07103	3	3	35.14	82			MIP-1b	3.609	1.308	2.301	0.02522	3	3	91.23	100
	MIP-2	3.366	3.429	-0.06303	0.03145	3	3	2.004	100			MIP-2	2.335	2.58	-0.2444	0.07595	3	2	3.218	82			MIP-2	3.429	2.58	0.8492	0.07942	3	2	10.69	82			MIP-2	3.366	2.335	1.031	0.02522	3	3	40.86	100
	RANTES	1.975	1.787	0.1871	0.03145	3	3	5.948	100			RANTES	1.672	1.769	-0.09738	0.07595	3	2	1.282	82			RANTES	1.787	1.769	0.01817	0.07942	3	2	0.2288	82			RANTES	1.975	1.672	0.3026	0.02522	3	3	12	100
	TNFa	2.911	2.764	0.1468	0.03145	3	3	4.668	100			TNFa	1.71	1.792	-0.08157	0.06794	3	3	1.201	82			TNFa	2.764	1.792	0.9719	0.07103	3	3	13.68	82			TNFa	2.911	1.71	1.2	0.02522	3	3	47.58	100
	G-CSF	3.346	3.377	-0.03104	0.03145	3	3	0.987	100			G-CSF	2.953	2.965	-0.01139	0.07595	3	2	0.15	82			G-CSF	3.377	2.965	0.4122	0.07942	3	2	5.191	82			G-CSF	3.346	2.953	0.3926	0.02522	3	3	15.56	100
	GM-CSF	1.336	1.294	0.04208	0.03145	3	3	1.338	100			GM-CSF	1.119	1.185	-0.0652	0.07595	3	2	0.8584	82			GM-CSF	1.294	1.185	0.109	0.07942	3	2	1.372	82			GM-CSF	1.336	1.119	0.2163	0.02522	3	3	8.575	100
	INF-g	2.022	1.881	0.1406	0.03145	3	3	4.472	100			INF-g	1.848	1.91	-0.06276	0.06794	3	3	0.9238	82			INF-g	1.881	1.91	-0.0295	0.07103	3	3	0.4152	82			INF-g	2.022	1.848	0.1739	0.02522	3	3	6.894	100

## Sheet: LPS CMC
	PLATE 1: 1X PBS
E. coli O111:B4 LPS			465 nm (Raw Data)
		well	1	2	3	4	5	6	7	8	9	10	11	12
		E. coli LPS conc. (µg/ml)	40	20	10	5	2.5	1.25	0.625	0.3125	0.15625	0.078125	0.0390625	0
		1	405.21	283.417	207.502	175.446	167.023	159.86	160.367	154.66	151.57	153.251	150.097	148.575
		2	388.965	269.651	206.936	177.517	165.107	155.379	151.589	152.079	156.493	154.034	152.126	149.158
		3	381.542	267.964	206.526	179.972	168.351	154.138	156.87	157.666	154.913	155.736	155.555	147.808
		4	388.301	268.469	208.559	179.597	168.087	164.107	155.459	156.056	153.889	154.551	154.626	144.604
		5	382.557	271.299	205.991	177.502	168.59	161.95	160.501	161.692	154.363	152.744	149.303	151.146
		6	363.175	268.111	207.672	181.733	165.58	157.17	158.284	150.499	157.225	150.288	149.12	145.725
			Fluorescence Ratio (test/no LPS)
		well	1	2	3	4	5	6	7	8	9	10	11	12
		E. coli LPS conc. (µg/ml)	40	20	10	5	2.5	1.25	0.625	0.3125	0.15625	0.078125	0.0390625	0
		1	2.72731	1.90757	1.39661	1.18086	1.12417	1.07595	1.07937	1.04096	1.02016	1.03147	1.01024	1
		2	2.60774	1.80782	1.38736	1.19013	1.10693	1.04171	1.0163	1.01958	1.04918	1.03269	1.0199	1
		3	2.58134	1.81292	1.39726	1.21761	1.13898	1.04283	1.06131	1.06669	1.04807	1.05364	1.05241	1
		4	2.68527	1.85658	1.44228	1.24199	1.1624	1.13487	1.07507	1.0792	1.06421	1.06879	1.06931	1
		5	2.53104	1.79495	1.36286	1.17437	1.11541	1.07148	1.06189	1.06977	1.02128	1.01057	0.987806	1
		6	2.49219	1.83984	1.4251	1.2471	1.13625	1.07854	1.08618	1.03276	1.07892	1.03131	1.0233	1
		AVG	2.60415	1.83661	1.40191	1.20868	1.13069	1.07423	1.06335	1.05149	1.04697	1.03808	1.02716	1
		SEM	0.0365883	0.0169019	0.0114793	0.0128585	0.00805317	0.0138449	0.0102231	0.00968312	0.00949116	0.00828688	0.0119952	0
		TTEST	3.46259e-09	1.17139e-09	5.52567e-07	0.000437694	0.00549228	0.541571	0.419354	0.745476	0.496559	0.471189
			two-tailed, equal variance	P < 0.05
	E. coli O111:B4 LPS CMC in 1X PBS = 1.25 - 2.5 µg/ml
	PLATE 2: 50% HUMAN SERUM
E. coli O111:B4 LPS			465 nm (Raw Data)
		well	1	2	3	4	5	6	7	8	9	10	11	12
		E. coli LPS conc. (µg/ml)	40	20	10	5	2.5	1.25	0.625	0.3125	0.15625	0.078125	0.0390625	0
		1	4401.78	4573.19	4547.62	4476.49	4569.37	4328.8	4089.49	3919.56	3802.41	3663.49	3705.13	3239.73
		2	4343.25	4526.77	4615	4418.75	4625.07	4242.76	4054.96	3979.98	3858.89	3633.43	3754.51	3218.19
		3	4402.95	4627.14	4666.3	4514.63	4704.24	4242.97	4054.28	3912.79	3914.69	3633.67	3752.56	3257.97
		4	4461.42	4687.55	4644.41	4604.52	4797.91	4159.63	4090.71	4043.71	4051.18	3556	3757.64	3274.41
		5	4506.04	4855.96	4715.68	5214.55	4733.38	4145.1	4138.97	3999.29	4021.61	3605.53	3685.54	3241.47
		6	4568.48	4899.95	4723.44	4666.06	4808.97	4282.54	4236.57	4028.61	4093.66	3467.85	3676.58	2974.28
			Fluorescence Ratio (test/no LPS)
		well	1	2	3	4	5	6	7	8	9	10	11	12
		E. coli LPS conc. (µg/ml)	40	20	10	5	2.5	1.25	0.625	0.3125	0.15625	0.078125	0.0390625	0
		1	1.35869	1.4116	1.40371	1.38175	1.41042	1.33616	1.26229	1.20984	1.17368	1.1308	1.14365	1
		2	1.34959	1.40662	1.43404	1.37306	1.43717	1.31837	1.26001	1.23671	1.19909	1.12903	1.16665	1
		3	1.35144	1.42025	1.43227	1.38572	1.44392	1.30234	1.24442	1.20099	1.20157	1.11532	1.15181	1
		4	1.36251	1.43157	1.4184	1.40621	1.46528	1.27035	1.2493	1.23494	1.23722	1.086	1.14758	1
		5	1.39012	1.49807	1.45479	1.6087	1.46026	1.27877	1.27688	1.23379	1.24067	1.11231	1.137	1
		6	1.536	1.64744	1.5881	1.5688	1.61685	1.43986	1.4244	1.35448	1.37635	1.16595	1.23612	1
		AVG	1.39139	1.46926	1.45522	1.45404	1.47231	1.32431	1.28622	1.24513	1.2381	1.12323	1.1638	1
		SEM	0.0295291	0.0381444	0.0274722	0.0431391	0.0299775	0.0251635	0.0280188	0.0226975	0.0295112	0.010776	0.0150224	0
		TTEST	6.67883e-06	5.43828e-06	5.34817e-07	2.21105e-05	6.82966e-07	2.46673e-05	0.000289205	0.000670024	0.00441718	0.0529458
			two-tailed, equal variance	P < 0.05
	E. coli O111:B4 LPS CMC in 50% human serum = 0.078125 - 0.15625 µg/ml

## Sheet: HDL-LDL
	α-apoAI/HDL (biotin)						α-apoB/LDL (biotin)
	1x PBS	LPS	De-lipidated serum	Human Serum			1x PBS	LPS	De-lipidated serum	Human Serum
	1	2	3	4	5	6	8	7	9	10	11	12
A	0.0463	0.0474	0.5687	2.9162			0.0535	0.0525	0.3412	2.6336
B	0.0476	0.0439	0.3987	2.6888			0.0478	0.0475	0.3189	2.8975
C	0.0453	0.0455	0.4424	2.7815			0.0511	0.0519	0.4977	2.6348
D	0.0453	0.0448	0.4621	2.6963			0.0445	0.0454	0.4744	2.8679
E	0.0478	0.0457	0.4679	3.0669			0.0451	0.0452	0.4311	2.6744
F	0.0442	0.0448	0.4044	3.2509			0.0443	0.0465	0.3561	2.6326
AVG	0.0460833	0.04535	0.457367	2.9001		AVG	0.0477167	0.0481667	0.403233	2.72347
STD DEV	0.00141904	0.00118786	0.0616437	0.224228		STD DEV	0.00384105	0.00323708	0.0747623	0.1247
SEM	0.00057932	0.00048494	0.0251659	0.0915406		SEM	0.0015681	0.00132153	0.0305216	0.0509086
TTEST		0.354609	1.53373e-08	2.70634e-11		TTEST		0.830724	3.91127e-07	1.51154e-13
		two-tailed, equal variance	p < 0.05	vs. 1x PBS
		Fold-increase		6.34086				Fold-increase		6.75407

[truncated: 2 more sheets: LPS in mouse serum, LPS in human serum]
